# Supplementary material for: Genetic Determination of the Amount of White Spotting: A Case Study in Siberian Cats
Source: Genes (Basel). 2022 Jun 2;13(6):1006. doi: 10.3390/genes13061006 (PMC9223243; doi:10.3390/genes13061006)
Supplement: Supplementary file 1 [file genes-13-01006-s001.zip]

Archive with 1 entries (1 files):
- genes-1740636-supplementary.xlsx
