# Supplementary material for: Genetic Determination of the Amount of White Spotting: A Case Study in Siberian Cats
Source: Genes (Basel). 2022 Jun 2;13(6):1006. doi: 10.3390/genes13061006 (PMC9223243; doi:10.3390/genes13061006)
Supplement: Supplementary file 1 [file genes-13-01006-s001.zip › genes-1740636-supplementary.xlsx]

## Sheet: FPL 
ID	EMS	Sire ID	Sire EMS	Dam ID	Dam EMS	INFO	EMS_code	parents_EMS_codes
272654	NEM fs 02 21	231906	SIB ns	189537	NEM fs 02 21	Used	02	ww_02
272653	SIB ns 23	231906	SIB ns	189537	NEM fs 02 21	Used	ww	ww_02
272652	SIB n 09 21	231905	NEM ns 03 21	228030	NEM g 02 21	Excluded	09	03_02
272651	SIB d 09 21	231905	NEM ns 03 21	228030	NEM g 02 21	Excluded	09	03_02
272650	SIB n 21	231905	NEM ns 03 21	228030	NEM g 02 21	Excluded	ww	03_02
272649	SIB f 03 21	231905	NEM ns 03 21	228030	NEM g 02 21	Excluded	03	03_02
272648	SIB e 02 24	254794	SIB e 09 24	228030	NEM g 02 21	Used	02	09_02
272647	SIB a 02 24	254794	SIB e 09 24	228030	NEM g 02 21	Used	02	09_02
272646	SIB a 24	254794	SIB e 09 24	228030	NEM g 02 21	Used	ww	09_02
272645	SIB g 02 24	254794	SIB e 09 24	228030	NEM g 02 21	Used	02	09_02
272644	SIB e 24	254794	SIB e 09 24	228030	NEM g 02 21	Used	ww	09_02
272643	NEM d 09	173673	NEM a 21	228029	NEM ds 03 21	Used	09	ww_03
272642	NEM d 09 21	173673	NEM a 21	228029	NEM ds 03 21	Used	09	ww_03
272641	NEM g 02 21	173673	NEM a 21	228029	NEM ds 03 21	Used	02	ww_03
272640	NEM f 03 21	173673	NEM a 21	228029	NEM ds 03 21	Used	03	ww_03
272639	NEM f	173673	NEM a 21	228029	NEM ds 03 21	Used	ww	ww_03
272638	NEM n 03 21	222634	NEM ns 03 21	222635	NEM a 21	Used	03	03_ww
272637	NEM n 21	199195	NEM n 21	199196	NEM as 03 21	Used	ww	ww_03
272636	NEM a 09 21	246329	NEM a 03 21	272637	NEM n 21	Used	09	03_ww
272635	NEM a 02 21	272636	NEM a 09 21	272638	NEM n 03 21	Excluded	02	09_03
272559	NEM n 21	212552	NEM n 03 21	223837	NEM n 21	Used	ww	03_ww
272558	NEM a 03 21	246329	NEM a 03 21	188684	NEM n 03 21	Used	03	03_03
272557	NEM a 21	204012	NEM as 21	272559	NEM n 21	Excluded	ww	ww_ww
272556	NEM a 09 21	272557	NEM a 21	272558	NEM a 03 21	Used	09	ww_03
272547	NEM ns	267695	NEM n	191350	NEM ns	Excluded	ww	ww_ww
272452	NEM g 21	272438	SIB w 61	254398	NEM as 21	Excluded	ww	white_ww
272451	SIB w 61	272438	SIB w 61	254398	NEM as 21	Excluded	white	white_ww
272450	SIB w 61	272438	SIB w 61	254398	NEM as 21	Excluded	white	white_ww
272449	SIB w 61	272438	SIB w 61	254398	NEM as 21	Excluded	white	white_ww
272448	NEM n 09 21	115959	NEM n 03 21	119887	NEM n 21	Used	09	03_ww
272447	NEM d 21	171119	NEM n 21	171120	NEM f	Excluded	ww	ww_ww
272442	SIB w 61	137228	NEM a 09 21	160445	SIB w 64	Excluded	white	09_white
272441	SIB w 61	137226	NEM n 21	272442	SIB w 61	Excluded	white	ww_white
272440	NEM g	272447	NEM d 21	272448	NEM n 09 21	Used	ww	ww_09
272439	SIB w 61	171115	NEM ns 09 21	272441	SIB w 61	Excluded	white	09_white
272438	SIB w 61	272439	SIB w 61	272440	NEM g	Excluded	white	white_ww
272229	SIB n 09 24	182443	SIB ns 22	164503	SIB fs 03 24	Used	09	ww_03
272228	SIB ns 03 24	182443	SIB ns 22	164503	SIB fs 03 24	Used	03	ww_03
272217	SIB a 24	250199	NEM a 21	236090	SIB g 03 22	Used	ww	ww_03
272216	SIB g 24	250199	NEM a 21	236090	SIB g 03 22	Used	ww	ww_03
272215	NEM e 21	250199	NEM a 21	236090	SIB g 03 22	Used	ww	ww_03
272214	NEM a 21	250199	NEM a 21	233868	NEM a 09 21	Used	ww	ww_09
272213	NEM a 09 21	250199	NEM a 21	233868	NEM a 09 21	Used	09	ww_09
272212	NEM a 09	250199	NEM a 21	233868	NEM a 09 21	Used	09	ww_09
272211	NEM a 21	250199	NEM a 21	233868	NEM a 09 21	Used	ww	ww_09
272176	NEM a 03 21	177397	NEM a 09 21	246330	NEM a 09 21	Used	03	09_09
272174	NEM a 21	272176	NEM a 03 21	188684	NEM n 03 21	Used	ww	03_03
272173	NEM a 09 21	272153	NEM a 21	272154	NEM g 03 21	Used	09	ww_03
272172	NEM f 03 21	225706	NEM d 21	225707	NEM a 03	Used	03	ww_03
272166	SIB ny 22					Excluded	ww	unknown_unknown
272165	SIB n 23					Excluded	ww	unknown_unknown
272164	SIB n 24	272165	SIB n 23	272166	SIB ny 22	Excluded	ww	ww_ww
272163	NEM n 03 21	203721	NEM n 21	257001	NEM a 03 21	Used	03	ww_03
272162	NEM a 21	244477	NEM a	186901	NEM a 03 21	Used	ww	ww_03
272161	SIB a 22	272163	NEM n 03 21	272164	SIB n 24	Used	ww	03_ww
272157	NEM a 21	199195	NEM n 21	272162	NEM a 21	Excluded	ww	ww_ww
272154	NEM g 03 21	246329	NEM a 03 21	272172	NEM f 03 21	Used	03	03_03
272153	NEM a 21	272157	NEM a 21	272161	SIB a 22	Excluded	ww	ww_ww
272152	NEM a 03 21	272153	NEM a 21	272154	NEM g 03 21	Used	03	ww_03
272030	NEM as 21	231861	NEM a 21	179771	NEM a 03 21	Used	ww	ww_03
272029	NEM as 21	231861	NEM a 21	179771	NEM a 03 21	Used	ww	ww_03
272028	NEM as 09 21	231861	NEM a 21	179771	NEM a 03 21	Used	09	ww_03
272027	NEM as 09 21	231861	NEM a 21	179771	NEM a 03 21	Used	09	ww_03
272026	NEM as 09 21	231861	NEM a 21	179771	NEM a 03 21	Used	09	ww_03
271944	NEM n 21	80084	SIB ds 24	202031	SIB ny 09 23	Used	ww	ww_09
271943	SIB ns 09 24	80084	SIB ds 24	202031	SIB ny 09 23	Used	09	ww_09
271942	SIB ns 09 23	80084	SIB ds 24	202031	SIB ny 09 23	Used	09	ww_09
271941	NEM g 09	262809	NEM ns 21	201638	NEM g 09	Used	09	ww_09
271940	NEM ds 21	262809	NEM ns 21	201638	NEM g 09	Used	ww	ww_09
271939	NEM a	262809	NEM ns 21	201638	NEM g 09	Used	ww	ww_09
271938	NEM n	262809	NEM ns 21	201638	NEM g 09	Used	ww	ww_09
271937	NEM a 21	262809	NEM ns 21	201638	NEM g 09	Used	ww	ww_09
271936	NEM a 09 21	262809	NEM ns 21	201638	NEM g 09	Used	09	ww_09
271935	NEM ns 21	262809	NEM ns 21	201638	NEM g 09	Used	ww	ww_09
271915	NEM ns 21	162549	NEM n 09 21	162550	NEM as 03 21	Excluded	ww	09_03
271914	NEM a 21	231165	NEM a 21	231166	NEM a 21	Excluded	ww	ww_ww
271913	NEM a 21	231165	NEM a 21	231166	NEM a 21	Excluded	ww	ww_ww
271912	NEM a 21	170123	NEM a 21	271914	NEM a 21	Excluded	ww	ww_ww
271910	NEM ny 21	157374	NEM n 21	271915	NEM ns 21	Excluded	ww	ww_ww
271909	NEM ay 21	271912	NEM a 21	271913	NEM a 21	Excluded	ww	ww_ww
271908	NEM ay 21	271909	NEM ay 21	271910	NEM ny 21	Excluded	ww	ww_ww
271736	SIB n	209990	SIB ns 24	236541	SIB ny 22	Excluded	ww	ww_ww
271735	SIB n 22	209990	SIB ns 24	236541	SIB ny 22	Excluded	ww	ww_ww
271734	SIB n	209990	SIB ns 24	236541	SIB ny 22	Excluded	ww	ww_ww
271733	SIB ns 24	209990	SIB ns 24	236541	SIB ny 22	Excluded	ww	ww_ww
271732	SIB ny 22	209990	SIB ns 24	236541	SIB ny 22	Excluded	ww	ww_ww
271395	SIB n 03 24	250199	NEM a 21	207422	SIB f 09 22	Used	03	ww_09
271394	SIB n	250199	NEM a 21	207422	SIB f 09 22	Used	ww	ww_09
271363	NEM n 21	223835	NEM a 21	168583	NEM n 21 (ns 21)	Excluded	ww	ww_ww
271362	NEM n 21	223835	NEM a 21	168583	NEM n 21 (ns 21)	Excluded	ww	ww_ww
271361	NEM n 21	223835	NEM a 21	168583	NEM n 21 (ns 21)	Excluded	ww	ww_ww
271360	NEM n 21	223835	NEM a 21	168583	NEM n 21 (ns 21)	Excluded	ww	ww_ww
271359	NEM n 21	223835	NEM a 21	168583	NEM n 21 (ns 21)	Excluded	ww	ww_ww
271358	NEM n 21	223835	NEM a 21	168583	NEM n 21 (ns 21)	Excluded	ww	ww_ww
271357	NEM n 21	211056	SIB d 23	231161	NEM a 09 21	Used	ww	ww_09
271356	NEM n 21	211056	SIB d 23	231161	NEM a 09 21	Used	ww	ww_09
271292	SIB n 24	182443	SIB ns 22	182311	SIB ns 24	Excluded	ww	ww_ww
271291	SIB ns 22	182443	SIB ns 22	182311	SIB ns 24	Excluded	ww	ww_ww
271290	SIB ns 22	182443	SIB ns 22	182311	SIB ns 24	Excluded	ww	ww_ww
271289	SIB ns 24	182443	SIB ns 22	182311	SIB ns 24	Excluded	ww	ww_ww
271288	SIB ns 24	182443	SIB ns 22	182311	SIB ns 24	Excluded	ww	ww_ww
271286	SIB ny 24	148921	SIB ny 22	119133	SIB n 09 24 (n 24)	Used	ww	ww_09
271285	SIB ny 24	148921	SIB ny 22	119133	SIB n 09 24 (n 24)	Used	ww	ww_09
271282	SIB ny 24	110214	SIB n 24	211642	SIB ny 09 24	Used	ww	ww_09
271281	SIB n 24	110214	SIB n 24	211642	SIB ny 09 24	Used	ww	ww_09
271280	SIB ny 24	110214	SIB n 24	211642	SIB ny 09 24	Used	ww	ww_09
271279	SIB ny 24	110214	SIB n 24	211642	SIB ny 09 24	Used	ww	ww_09
271278	SIB ny 22	110214	SIB n 24	211642	SIB ny 09 24	Used	ww	ww_09
271225	NEM n 21	182056	NEM ns	157497	SIB fs 24	Excluded	ww	ww_ww
271224	SIB n	182056	NEM ns	157497	SIB fs 24	Excluded	ww	ww_ww
271118	NEM n 09 21	227917	NEM ns 09 21	247110	NEM a 09 21	Used	09	09_09
271117	NEM ay 09 21	227917	NEM ns 09 21	247110	NEM a 09 21	Used	09	09_09
271116	NEM ay 09 21	227917	NEM ns 09 21	247110	NEM a 09 21	Used	09	09_09
271100	SIB n 03 23	139443	NEM a 09 21	254802	SIB n 03 24	Excluded	03	09_03
271099	SIB a 24	139443	NEM a 09 21	254802	SIB n 03 24	Excluded	ww	09_03
271098	SIB a 24	139443	NEM a 09 21	254802	SIB n 03 24	Excluded	ww	09_03
271097	SIB n 09 23	139443	NEM a 09 21	254802	SIB n 03 24	Excluded	09	09_03
271096	SIB n 03 24	139443	NEM a 09 21	254802	SIB n 03 24	Excluded	03	09_03
271095	SIB n 23	139443	NEM a 09 21	254802	SIB n 03 24	Excluded	ww	09_03
271094	SIB n 02 21 64	139443	NEM a 09 21	254802	SIB n 03 24	Excluded	02	09_03
271069	SIB ds 09 24	236022	SIB d 03 22	127023	SIB fs 24	Used	09	03_ww
271068	SIB ds 09 24	236022	SIB d 03 22	127023	SIB fs 24	Used	09	03_ww
271067	SIB d 09 24	236022	SIB d 03 22	127023	SIB fs 24	Used	09	03_ww
271066	SIB ds 09 24	236022	SIB d 03 22	127023	SIB fs 24	Used	09	03_ww
271065	SIB d 09 22	236022	SIB d 03 22	127023	SIB fs 24	Used	09	03_ww
271064	SIB fs 09 24	236022	SIB d 03 22	127023	SIB fs 24	Used	09	03_ww
271053	NEM ny 21	183150	SIB ny 24	209653	NEM a 09 21	Used	ww	ww_09
271052	NEM ny 21	183150	SIB ny 24	209653	NEM a 09 21	Used	ww	ww_09
271051	SIB n 09 24	183150	SIB ny 24	209653	NEM a 09 21	Used	09	ww_09
271050	SIB ny 24	183150	SIB ny 24	209653	NEM a 09 21	Used	ww	ww_09
271049	NEM n 21	183150	SIB ny 24	209653	NEM a 09 21	Used	ww	ww_09
271048	SIB n 09 24	183150	SIB ny 24	209653	NEM a 09 21	Used	09	ww_09
271047	SIB ny 24	183150	SIB ny 24	209653	NEM a 09 21	Used	ww	ww_09
271046	SIB n 24	179596	SIB n 09 24	153396	SIB n 24	Used	ww	09_ww
271045	SIB n 24	179596	SIB n 09 24	153396	SIB n 24	Used	ww	09_ww
271044	SIB n 09 24	179596	SIB n 09 24	153396	SIB n 24	Used	09	09_ww
271043	SIB n	179596	SIB n 09 24	153396	SIB n 24	Used	ww	09_ww
271042	SIB n 09 24	179596	SIB n 09 24	153396	SIB n 24	Used	09	09_ww
270810	SIB n 22	261044	SIB ns 03	193125	SIB n 23	Used	ww	03_ww
270809	SIB ns 09 23	261044	SIB ns 03	193125	SIB n 23	Used	09	03_ww
270808	SIB n 09 23	261044	SIB ns 03	193125	SIB n 23	Used	09	03_ww
270807	SIB ns 23	261044	SIB ns 03	193125	SIB n 23	Used	ww	03_ww
270806	SIB ns 22	261044	SIB ns 03	193125	SIB n 23	Used	ww	03_ww
270790	NEM n 21	182056	NEM ns	200753	NEM n 09 21	Used	ww	ww_09
270789	NEM ns 09	182056	NEM ns	200753	NEM n 09 21	Used	09	ww_09
270763	NEM n 21	250051	NEM n 21	198586	NEM a 21	Excluded	ww	ww_ww
270762	NEM n 21	250051	NEM n 21	198586	NEM a 21	Excluded	ww	ww_ww
270761	NEM n 21	250051	NEM n 21	198586	NEM a 21	Excluded	ww	ww_ww
270725	SIB n 23	184164	SIB ny 09 24	180719	SIB as 23	Used	ww	09_ww
270724	SIB n 23	184164	SIB ny 09 24	180719	SIB as 23	Used	ww	09_ww
270723	SIB ns 23	180716	SIB as 23	220954	SIB n 03 22	Used	ww	ww_03
270722	SIB n 09 22	180716	SIB as 23	220954	SIB n 03 22	Used	09	ww_03
270721	SIB a 09 23	180716	SIB as 23	220954	SIB n 03 22	Used	09	ww_03
270720	SIB a 09 22	180716	SIB as 23	220954	SIB n 03 22	Used	09	ww_03
270719	SIB a 09 23	180716	SIB as 23	220954	SIB n 03 22	Used	09	ww_03
270702	NEM n 09 21	201448	NEM ny 21	189559	NEM a 09 21	Used	09	ww_09
270701	NEM a 09 21	201448	NEM ny 21	189559	NEM a 09 21	Used	09	ww_09
270700	NEM n 09 21	201448	NEM ny 21	189559	NEM a 09 21	Used	09	ww_09
270699	NEM n 09 21	201448	NEM ny 21	189559	NEM a 09 21	Used	09	ww_09
270698	NEM a 09	201448	NEM ny 21	189559	NEM a 09 21	Used	09	ww_09
270670	NEM n	143775	NEM n	119180	NEM a 09	Used	ww	ww_09
270669	NEM n	143775	NEM n	119180	NEM a 09	Used	ww	ww_09
270668	NEM n	143775	NEM n	119180	NEM a 09	Used	ww	ww_09
270667	NEM n	143775	NEM n	119180	NEM a 09	Used	ww	ww_09
270596	SIB d 24	211056	SIB d 23	247188	NEM f 21	Excluded	ww	ww_ww
270595	SIB f	211056	SIB d 23	247188	NEM f 21	Excluded	ww	ww_ww
270594	NEM n 21	211056	SIB d 23	247188	NEM f 21	Excluded	ww	ww_ww
270593	NEM d 21	211056	SIB d 23	247188	NEM f 21	Excluded	ww	ww_ww
270562	SIB a 09 22	253831	SIB n 09 23	231516	SIB n 22	Used	09	09_ww
270561	SIB a 09 22	253831	SIB n 09 23	231516	SIB n 22	Used	09	09_ww
270560	SIB n 09 22	253831	SIB n 09 23	231516	SIB n 22	Used	09	09_ww
270559	SIB n 09 22	253831	SIB n 09 23	231516	SIB n 22	Used	09	09_ww
270558	SIB n 22	253831	SIB n 09 23	231516	SIB n 22	Used	ww	09_ww
270557	SIB n 22	253831	SIB n 09 23	231516	SIB n 22	Used	ww	09_ww
270556	SIB n 22	253831	SIB n 09 23	231516	SIB n 22	Used	ww	09_ww
270439	NEM n 03 21	142148	NEM n 03 21	215613	NEM ns 21	Used	03	03_ww
270438	NEM n 21	142148	NEM n 03 21	215613	NEM ns 21	Used	ww	03_ww
270437	NEM n 21	142148	NEM n 03 21	215613	NEM ns 21	Used	ww	03_ww
270436	NEM n 21	142148	NEM n 03 21	215613	NEM ns 21	Used	ww	03_ww
270404	NEM as 09 21	248190	NEM as 09 21	244638	SIB n 24	Used	09	09_ww
270403	NEM as 09 21	248190	NEM as 09 21	244638	SIB n 24	Used	09	09_ww
270402	SIB ay 09 24	248190	NEM as 09 21	244638	SIB n 24	Used	09	09_ww
270401	SIB n 24	248190	NEM as 09 21	244638	SIB n 24	Used	ww	09_ww
270400	SIB ns 09 24	248190	NEM as 09 21	244638	SIB n 24	Used	09	09_ww
270367	NEM n 21	139486	NEM as 21	168425	SIB n 09	Used	ww	ww_09
270366	NEM n 21	139486	NEM as 21	168425	SIB n 09	Used	ww	ww_09
270365	NEM n 09 21	139486	NEM as 21	168425	SIB n 09	Used	09	ww_09
270364	SIB n 09 23	139486	NEM as 21	168425	SIB n 09	Used	09	ww_09
270354	SIB fs	103993	SIB n 09 24	220597	SIB ds 23	Used	ww	09_ww
270353	SIB ds	103993	SIB n 09 24	220597	SIB ds 23	Used	ww	09_ww
270352	SIB ds 09 23	103993	SIB n 09 24	220597	SIB ds 23	Used	09	09_ww
270351	SIB ds 23	103993	SIB n 09 24	220597	SIB ds 23	Used	ww	09_ww
270270	NEM a 21	250051	NEM n 21	244615	NEM n 21	Excluded	ww	ww_ww
270269	NEM n 21	250051	NEM n 21	244615	NEM n 21	Excluded	ww	ww_ww
270268	NEM n 21	250051	NEM n 21	244615	NEM n 21	Excluded	ww	ww_ww
270267	NEM n 21	250051	NEM n 21	244615	NEM n 21	Excluded	ww	ww_ww
270266	NEM n 21	250051	NEM n 21	244615	NEM n 21	Excluded	ww	ww_ww
270155	SIB ns 22	130398	SIB ns 22	122512	SIB ns 09 22	Used	ww	ww_09
270154	SIB d 24	149108	SIB d 24	189485	SIB f 09 23	Used	ww	ww_09
270153	SIB n 24	149108	SIB d 24	189485	SIB f 09 23	Used	ww	ww_09
270152	SIB f 24	149108	SIB d 24	189485	SIB f 09 23	Used	ww	ww_09
270151	SIB f 24	149108	SIB d 24	189485	SIB f 09 23	Used	ww	ww_09
270150	SIB d 24	149108	SIB d 24	189485	SIB f 09 23	Used	ww	ww_09
270149	SIB d 24	149108	SIB d 24	189485	SIB f 09 23	Used	ww	ww_09
270148	SIB n 24	149108	SIB d 24	189483	SIB f 23	Excluded	ww	ww_ww
270147	SIB f 24	149108	SIB d 24	189483	SIB f 23	Excluded	ww	ww_ww
270146	SIB e 24	149108	SIB d 24	189483	SIB f 23	Excluded	ww	ww_ww
270145	SIB g 24	149108	SIB d 24	189483	SIB f 23	Excluded	ww	ww_ww
270144	SIB e 24	149108	SIB d 24	189483	SIB f 23	Excluded	ww	ww_ww
270019	NEM a 09	231861	NEM a 21	192030	NEM n 09	Used	09	ww_09
270018	NEM n	231861	NEM a 21	192030	NEM n 09	Used	ww	ww_09
270017	NEM n 09 21	231861	NEM a 21	192030	NEM n 09	Used	09	ww_09
270016	NEM n 09	231861	NEM a 21	192030	NEM n 09	Used	09	ww_09
270015	NEM a 09 21	261900	NEM a 21	205123	NEM n 03 21	Used	09	ww_03
270014	NEM a 09 21	261900	NEM a 21	205123	NEM n 03 21	Used	09	ww_03
270013	NEM a 09 21	261900	NEM a 21	205123	NEM n 03 21	Used	09	ww_03
270012	NEM a 09 21	261900	NEM a 21	205123	NEM n 03 21	Used	09	ww_03
270011	NEM a 09 21	261900	NEM a 21	205123	NEM n 03 21	Used	09	ww_03
270010	NEM a 09 21	261900	NEM a 21	205123	NEM n 03 21	Used	09	ww_03
270009	NEM a 21	231861	NEM a 21	116414	NEM a 09 21	Used	ww	ww_09
270008	NEM a	231861	NEM a 21	116414	NEM a 09 21	Used	ww	ww_09
270001	NEM a 09 21	261900	NEM a 21	221388	NEM a 03 21	Used	09	ww_03
270000	NEM a 09 21	261900	NEM a 21	221388	NEM a 03 21	Used	09	ww_03
269999	NEM a 09 21	261900	NEM a 21	221388	NEM a 03 21	Used	09	ww_03
269998	NEM a 09 21	261900	NEM a 21	221388	NEM a 03 21	Used	09	ww_03
269965	NEM n 21	204610	NEM n 21	192301	NEM n 21	Excluded	ww	ww_ww
269964	NEM a 21	204610	NEM n 21	192301	NEM n 21	Excluded	ww	ww_ww
269963	NEM a 21	204610	NEM n 21	192301	NEM n 21	Excluded	ww	ww_ww
269961	NEM n 09 21	204610	NEM n 21	225000	NEM n 09 21	Used	09	ww_09
269960	NEM a 09 21	204610	NEM n 21	225000	NEM n 09 21	Used	09	ww_09
269959	NEM n 09 21	204610	NEM n 21	225000	NEM n 09 21	Used	09	ww_09
269958	NEM n 21	204610	NEM n 21	225000	NEM n 09 21	Used	ww	ww_09
269957	NEM n 21	204610	NEM n 21	225000	NEM n 09 21	Used	ww	ww_09
269956	NEM n 21	204610	NEM n 21	225000	NEM n 09 21	Used	ww	ww_09
269955	NEM n 21	204610	NEM n 21	225000	NEM n 09 21	Used	ww	ww_09
269950	NEM a	198781	NEM a	174170	SIB f 24	Excluded	ww	ww_ww
269901	NEM n 21	150131	NEM ny 21	172777	NEM a 21	Excluded	ww	ww_ww
269900	NEM a 21	150131	NEM ny 21	172777	NEM a 21	Excluded	ww	ww_ww
269899	NEM ay 21	150131	NEM ny 21	172777	NEM a 21	Excluded	ww	ww_ww
269898	NEM ns 09 21	227499	NEM n 21	207229	NEM as 03 21	Used	09	ww_03
269897	NEM ns 09 21	227499	NEM n 21	207229	NEM as 03 21	Used	09	ww_03
269896	NEM as 09 21	227499	NEM n 21	207229	NEM as 03 21	Used	09	ww_03
269617	NEM n 21	191514	NEM n 21	191513	NEM as 21	Excluded	ww	ww_ww
269561	NEM n 09 21	225698	NEM a 03 21	216883	NEM ns 21	Used	09	03_ww
269560	NEM ns 21	225698	NEM a 03 21	216883	NEM ns 21	Used	ww	03_ww
269559	NEM ns 21	225698	NEM a 03 21	216883	NEM ns 21	Used	ww	03_ww
269558	NEM ns 09 21	225698	NEM a 03 21	216883	NEM ns 21	Used	09	03_ww
269557	NEM ns 09 21	225698	NEM a 03 21	216883	NEM ns 21	Used	09	03_ww
269556	NEM ns 09 21	225698	NEM a 03 21	216883	NEM ns 21	Used	09	03_ww
269555	NEM a 09 21	225713	NEM a 21 (as 21)	163716	NEM a 03 21	Used	09	ww_03
269554	NEM a 09 21	225713	NEM a 21 (as 21)	163716	NEM a 03 21	Used	09	ww_03
269553	NEM a 09 21	225713	NEM a 21 (as 21)	163716	NEM a 03 21	Used	09	ww_03
269533	NEM a 09 21	225713	NEM a 21 (as 21)	237026	NEM a 09	Used	09	ww_09
269532	NEM a 21	225713	NEM a 21 (as 21)	237026	NEM a 09	Used	ww	ww_09
269531	NEM a 09 21	225713	NEM a 21 (as 21)	237026	NEM a 09	Used	09	ww_09
269530	NEM a 09 21	225713	NEM a 21 (as 21)	237026	NEM a 09	Used	09	ww_09
269529	NEM a 09 21	225713	NEM a 21 (as 21)	237026	NEM a 09	Used	09	ww_09
269528	NEM a 09 21	225713	NEM a 21 (as 21)	237026	NEM a 09	Used	09	ww_09
269481	NEM ns 21	142148	NEM n 03 21	177391	NEM as 21	Used	ww	03_ww
269480	NEM ns 21	142148	NEM n 03 21	177391	NEM as 21	Used	ww	03_ww
269479	NEM ns 21	142148	NEM n 03 21	177391	NEM as 21	Used	ww	03_ww
269478	NEM ns 21	142148	NEM n 03 21	177391	NEM as 21	Used	ww	03_ww
269477	NEM ns 09 21	142148	NEM n 03 21	177391	NEM as 21	Used	09	03_ww
269476	NEM a 03 21	244942	NEM n 03 21	223751	NEM a 03 21	Used	03	03_03
269475	NEM a 03 21	244942	NEM n 03 21	223751	NEM a 03 21	Used	03	03_03
269474	NEM n 03 21	244942	NEM n 03 21	223751	NEM a 03 21	Used	03	03_03
269473	NEM a 09 21	244942	NEM n 03 21	223751	NEM a 03 21	Used	09	03_03
269472	NEM a 03 21	244942	NEM n 03 21	223751	NEM a 03 21	Used	03	03_03
269471	NEM a 03 21	244942	NEM n 03 21	223751	NEM a 03 21	Used	03	03_03
269470	NEM a 09 21	244942	NEM n 03 21	223751	NEM a 03 21	Used	09	03_03
269301	NEM a 02 21	89901	NEM as 02 21	218809	NEM n 21	Used	02	02_ww
269300	NEM a 09 21	89901	NEM as 02 21	218809	NEM n 21	Used	09	02_ww
269299	NEM a 03 21	89901	NEM as 02 21	218809	NEM n 21	Used	03	02_ww
269298	NEM as 02 21	89901	NEM as 02 21	218809	NEM n 21	Used	02	02_ww
269297	NEM n 09 21	89901	NEM as 02 21	218809	NEM n 21	Used	09	02_ww
269296	NEM ns 03 21	89901	NEM as 02 21	218809	NEM n 21	Used	03	02_ww
269212	SIB n 23	119365	SIB n 24	152025	SIB ny 23	Excluded	ww	ww_ww
269211	SIB n 23	119365	SIB n 24	152025	SIB ny 23	Excluded	ww	ww_ww
269210	NEM n 21	119365	SIB n 24	152025	SIB ny 23	Excluded	ww	ww_ww
269209	SIB n 23	119365	SIB n 24	152025	SIB ny 23	Excluded	ww	ww_ww
269208	SIB n 22	119365	SIB n 24	152025	SIB ny 23	Excluded	ww	ww_ww
269125	NEM a 21					Excluded	ww	unknown_unknown
269124	NEM a 03 21	112034	NEM a 03 21	269125	NEM a 21	Used	03	03_ww
269123	NEM a 21	231165	NEM a 21	160628	NEM n 21	Excluded	ww	ww_ww
269122	NEM n 21	254388	NEM n 21	269124	NEM a 03 21	Used	ww	ww_03
269121	NEM a 21	269122	NEM n 21	269123	NEM a 21	Excluded	ww	ww_ww
269120	NEM a 09 21	246329	NEM a 03 21	269121	NEM a 21	Used	09	03_ww
269119	SIB f	229056	SIB ns 22	206004	SIB f 22	Excluded	ww	ww_ww
269118	SIB e	229056	SIB ns 22	206004	SIB f 22	Excluded	ww	ww_ww
269044	NEM n 03	244942	NEM n 03 21	202446	NEM n 21	Used	03	03_ww
269043	NEM n 21	244942	NEM n 03 21	202446	NEM n 21	Used	ww	03_ww
269042	NEM n 03 21	244942	NEM n 03 21	202446	NEM n 21	Used	03	03_ww
269041	NEM n 03 21	244942	NEM n 03 21	202446	NEM n 21	Used	03	03_ww
269040	NEM n 21	244942	NEM n 03 21	202446	NEM n 21	Used	ww	03_ww
269039	NEM n 03 21	244942	NEM n 03 21	202446	NEM n 21	Used	03	03_ww
269006	NEM n 09 21	231465	NEM a 09	240230	NEM n 09 21	Used	09	09_09
269005	NEM a 09 21	231465	NEM a 09	240230	NEM n 09 21	Used	09	09_09
269004	NEM a 09 21	231465	NEM a 09	240230	NEM n 09 21	Used	09	09_09
269003	NEM a 09 21	231465	NEM a 09	240230	NEM n 09 21	Used	09	09_09
269002	NEM n 09 21	231465	NEM a 09	240230	NEM n 09 21	Used	09	09_09
269001	NEM a 21	231465	NEM a 09	240230	NEM n 09 21	Used	ww	09_09
269000	NEM n	231711	NEM n	235046	NEM a 21	Excluded	ww	ww_ww
268999	NEM n	231711	NEM n	235046	NEM a 21	Excluded	ww	ww_ww
268998	NEM a 21	231711	NEM n	235046	NEM a 21	Excluded	ww	ww_ww
268997	NEM a	231711	NEM n	235046	NEM a 21	Excluded	ww	ww_ww
268996	NEM a	231711	NEM n	235046	NEM a 21	Excluded	ww	ww_ww
268988	SIB n 24	221904	SIB ny 23	267702	SIB n 22	Excluded	ww	ww_ww
268987	SIB n 22	221904	SIB ny 23	267702	SIB n 22	Excluded	ww	ww_ww
268986	SIB n 22	221904	SIB ny 23	267702	SIB n 22	Excluded	ww	ww_ww
268985	SIB a 22	221904	SIB ny 23	267702	SIB n 22	Excluded	ww	ww_ww
268984	SIB ny 24	221904	SIB ny 23	267702	SIB n 22	Excluded	ww	ww_ww
268983	SIB ny 22	221904	SIB ny 23	267702	SIB n 22	Excluded	ww	ww_ww
268982	SIB ny 22	221904	SIB ny 23	267702	SIB n 22	Excluded	ww	ww_ww
268968	NEM n 09 21	247333	NEM n 09	231716	NEM n 09 21	Used	09	09_09
268967	NEM n 09 21	247333	NEM n 09	231716	NEM n 09 21	Used	09	09_09
268966	NEM n 09 21	247333	NEM n 09	231716	NEM n 09 21	Used	09	09_09
268927	SIB n 24	209990	SIB ns 24	241783	SIB ns 22	Excluded	ww	ww_ww
268926	SIB n 24	209990	SIB ns 24	241783	SIB ns 22	Excluded	ww	ww_ww
268925	SIB ns 24	209990	SIB ns 24	241783	SIB ns 22	Excluded	ww	ww_ww
268924	SIB ns 24	209990	SIB ns 24	241783	SIB ns 22	Excluded	ww	ww_ww
268923	SIB n 22	209990	SIB ns 24	241783	SIB ns 22	Excluded	ww	ww_ww
268882	NEM gs 21	219477	NEM e 09	203254	NEM as 21	Used	ww	09_ww
268881	NEM gs 21	219477	NEM e 09	203254	NEM as 21	Used	ww	09_ww
268880	NEM as 21	219477	NEM e 09	203254	NEM as 21	Used	ww	09_ww
268879	NEM gs 09	219477	NEM e 09	203254	NEM as 21	Used	09	09_ww
268878	NEM g 21	219477	NEM e 09	203255	NEM a 21	Used	ww	09_ww
268877	NEM g 09	219477	NEM e 09	203255	NEM a 21	Used	09	09_ww
268876	NEM g 21	219477	NEM e 09	203255	NEM a 21	Used	ww	09_ww
268875	NEM g 09	219477	NEM e 09	203255	NEM a 21	Used	09	09_ww
268874	NEM a 09	219477	NEM e 09	203255	NEM a 21	Used	09	09_ww
268629	SIB ns 22	86562	SIB es 09 22	149468	SIB n 22	Used	ww	09_ww
268628	SIB n 22	86562	SIB es 09 22	149468	SIB n 22	Used	ww	09_ww
268627	SIB fs 09 22	86562	SIB es 09 22	149468	SIB n 22	Used	09	09_ww
268626	SIB n 09 22	86562	SIB es 09 22	149468	SIB n 22	Used	09	09_ww
268625	SIB fs 22	86562	SIB es 09 22	149468	SIB n 22	Used	ww	09_ww
268624	SIB fs 09 22	86562	SIB es 09 22	149468	SIB n 22	Used	09	09_ww
268607	NEM as 21	262809	NEM ns 21	174541	NEM as (a)	Excluded	ww	ww_ww
268606	NEM ns	262809	NEM ns 21	174541	NEM as (a)	Excluded	ww	ww_ww
268605	NEM as	262809	NEM ns 21	174541	NEM as (a)	Excluded	ww	ww_ww
268604	NEM as	262809	NEM ns 21	174541	NEM as (a)	Excluded	ww	ww_ww
268603	NEM as	262809	NEM ns 21	174541	NEM as (a)	Excluded	ww	ww_ww
268561	SIB ny 22	186037	SIB ny 22	204278	SIB ny 22	Excluded	ww	ww_ww
268560	SIB ny 22	186037	SIB ny 22	204278	SIB ny 22	Excluded	ww	ww_ww
268559	SIB ny 22	186037	SIB ny 22	204278	SIB ny 22	Excluded	ww	ww_ww
268463	NEM n 21	226494	NEM a 21	117193	NEM a 21	Excluded	ww	ww_ww
268462	NEM n 21	268463	NEM n 21	127240	NEM ns 21	Excluded	ww	ww_ww
268183	NEM n 09 21	227917	NEM ns 09 21	225915	NEM n 21	Used	09	09_ww
268182	NEM a 09 21	227917	NEM ns 09 21	225915	NEM n 21	Used	09	09_ww
268181	NEM a 21	227917	NEM ns 09 21	225915	NEM n 21	Used	ww	09_ww
268180	NEM a 21	227917	NEM ns 09 21	225915	NEM n 21	Used	ww	09_ww
268179	NEM n 21	227917	NEM ns 09 21	225915	NEM n 21	Used	ww	09_ww
268178	NEM n 21	227917	NEM ns 09 21	225915	NEM n 21	Used	ww	09_ww
268168	NEM n 21	82531	NEM n 21	178278	SIB n 22	Excluded	ww	ww_ww
268167	SIB n 22	82531	NEM n 21	178278	SIB n 22	Excluded	ww	ww_ww
268166	SIB n 22	82531	NEM n 21	178278	SIB n 22	Excluded	ww	ww_ww
268165	NEM n 21	82531	NEM n 21	178278	SIB n 22	Excluded	ww	ww_ww
268164	SIB n 22	82531	NEM n 21	178278	SIB n 22	Excluded	ww	ww_ww
268163	SIB n 22	82531	NEM n 21	178278	SIB n 22	Excluded	ww	ww_ww
268162	SIB n 22	82531	NEM n 21	178278	SIB n 22	Excluded	ww	ww_ww
268161	SIB n 22	82531	NEM n 21	178278	SIB n 22	Excluded	ww	ww_ww
268143	SIB ns 22	232547	SIB ns 03 24	235118	SIB a 22	Used	ww	03_ww
268142	SIB a 03 22	232547	SIB ns 03 24	235118	SIB a 22	Used	03	03_ww
268141	SIB ay 22	232547	SIB ns 03 24	219325	SIB ns 22	Used	ww	03_ww
268140	SIB n 03 22	232547	SIB ns 03 24	219325	SIB ns 22	Used	03	03_ww
268139	SIB fs 22	219327	SIB ns 22	145573	SIB d 09 24	Used	ww	ww_09
268138	SIB ds 24	219327	SIB ns 22	145573	SIB d 09 24	Used	ww	ww_09
268137	SIB ny 09 22	173667	SIB ny 22	209525	SIB ny 09 22	Used	09	ww_09
268136	SIB ny 22	173667	SIB ny 22	209525	SIB ny 09 22	Used	ww	ww_09
268135	SIB f 24	173667	SIB ny 22	138620	SIB f 09	Used	ww	ww_09
268134	SIB g 24	173667	SIB ny 22	138620	SIB f 09	Used	ww	ww_09
268133	SIB n 24	173667	SIB ny 22	138620	SIB f 09	Used	ww	ww_09
268132	SIB n 24	173667	SIB ny 22	138620	SIB f 09	Used	ww	ww_09
268131	SIB ay 22	219327	SIB ns 22	232549	SIB as 22	Excluded	ww	ww_ww
268130	SIB a 22	219327	SIB ns 22	232549	SIB as 22	Excluded	ww	ww_ww
268129	SIB ay 22	219327	SIB ns 22	232549	SIB as 22	Excluded	ww	ww_ww
268113	SIB as 22	216298	SIB n 22	131162	SIB gs 24	Excluded	ww	ww_ww
268112	SIB n 24	216298	SIB n 22	131162	SIB gs 24	Excluded	ww	ww_ww
268111	SIB n 22	216298	SIB n 22	131162	SIB gs 24	Excluded	ww	ww_ww
268110	SIB n 23	216298	SIB n 22	131162	SIB gs 24	Excluded	ww	ww_ww
268109	SIB f 24	216298	SIB n 22	131162	SIB gs 24	Excluded	ww	ww_ww
268108	SIB n 22	216298	SIB n 22	131162	SIB gs 24	Excluded	ww	ww_ww
268107	SIB gs 24	216298	SIB n 22	131162	SIB gs 24	Excluded	ww	ww_ww
268106	NEM a 09 21	173767	NEM a 09 21	173768	NEM a 21	Used	09	09_ww
268105	NEM n 03 21	243240	NEM n 09 21	243241	NEM a 03 21	Excluded	03	09_03
268104	NEM a 09 21	268105	NEM n 03 21	268106	NEM a 09 21	Excluded	09	03_09
268040	NEM n 09 21	142148	NEM n 03 21	216484	NEM a 09	Excluded	09	03_09
268039	NEM n 03 21	142148	NEM n 03 21	216484	NEM a 09	Excluded	03	03_09
268038	NEM n 21	142148	NEM n 03 21	216484	NEM a 09	Excluded	ww	03_09
267971	SIB e 09 23	207266	SIB d 09 23	189213	SIB g 09 24	Used	09	09_09
267970	SIB e 09 22	207266	SIB d 09 23	189213	SIB g 09 24	Used	09	09_09
267920	SIB ns 09 22	223419	SIB n 09 22	190996	SIB ns 22	Used	09	09_ww
267919	SIB ns 22	223419	SIB n 09 22	190996	SIB ns 22	Used	ww	09_ww
267918	SIB n 09 22	223419	SIB n 09 22	190996	SIB ns 22	Used	09	09_ww
267917	SIB n 09 22	223419	SIB n 09 22	190996	SIB ns 22	Used	09	09_ww
267916	SIB ns 22	223419	SIB n 09 22	190996	SIB ns 22	Used	ww	09_ww
267710	SIB f 09 24					Excluded	09	unknown_unknown
267709	SIB d 22					Excluded	ww	unknown_unknown
267708	SIB d 22	267709	SIB d 22	267710	SIB f 09 24	Used	ww	ww_09
267707	SIB e 22	125763	SIB n 22	65447	SIB g 23	Excluded	ww	ww_ww
267706	SIB d 22	267707	SIB e 22	267708	SIB d 22	Excluded	ww	ww_ww
267705	SIB n 02 21 62	126242	SIB n 03 24	126440	SIB n 03 22	Used	02	03_03
267704	SIB f 09 24	267706	SIB d 22	267705	SIB n 02 21 62	Used	09	ww_02
267703	SIB n 09 22	160919	SIB n 09 22	160924	SIB n 22	Used	09	09_ww
267702	SIB n 22	267703	SIB n 09 22	267704	SIB f 09 24	Used	ww	09_09
267700	SIB fs 22	183161	SIB ns 22	263461	NEM f 21	Excluded	ww	ww_ww
267699	NEM f 09 21	240233	NEM a 09 21	267700	SIB fs 22	Used	09	09_ww
267698	NEM a 09 21	265534	NEM as 09 21	265535	NEM ns 21	Used	09	09_ww
267697	NEM n 03 21	267698	NEM a 09 21	267699	NEM f 09 21	Used	03	09_09
267696	NEM ns	267695	NEM n	191350	NEM ns	Excluded	ww	ww_ww
267695	NEM n	231863	NEM n	231864	NEM n	Excluded	ww	ww_ww
267694	NEM n	267695	NEM n	191350	NEM ns	Excluded	ww	ww_ww
267629	SIB ns 24	183150	SIB ny 24	234283	SIB fs 09 23	Used	ww	ww_09
267628	SIB ns 24	183150	SIB ny 24	234283	SIB fs 09 23	Used	ww	ww_09
267627	SIB ns 09 24	183150	SIB ny 24	234283	SIB fs 09 23	Used	09	ww_09
267626	SIB ns 24	183150	SIB ny 24	234283	SIB fs 09 23	Used	ww	ww_09
267625	SIB ns 09 24	183150	SIB ny 24	234283	SIB fs 09 23	Used	09	ww_09
267607	NEM a 09 21	173673	NEM a 21	252403	NEM f 03 21	Used	09	ww_03
267606	NEM a 21	173673	NEM a 21	252403	NEM f 03 21	Used	ww	ww_03
267605	NEM a 09 21	173673	NEM a 21	252403	NEM f 03 21	Used	09	ww_03
267604	NEM a 09 21	173673	NEM a 21	252403	NEM f 03 21	Used	09	ww_03
267603	NEM a 21	173673	NEM a 21	252403	NEM f 03 21	Used	ww	ww_03
267602	NEM n	173673	NEM a 21	252403	NEM f 03 21	Used	ww	ww_03
267601	NEM n 21	115627	NEM as 21	209033	SIB f 23	Excluded	ww	ww_ww
267600	SIB e 23	115627	NEM as 21	209033	SIB f 23	Excluded	ww	ww_ww
267599	SIB d 23	115627	NEM as 21	209033	SIB f 23	Excluded	ww	ww_ww
267598	NEM n 21	115627	NEM as 21	209033	SIB f 23	Excluded	ww	ww_ww
267597	NEM n 21	115627	NEM as 21	209033	SIB f 23	Excluded	ww	ww_ww
267596	NEM e 21	115627	NEM as 21	209033	SIB f 23	Excluded	ww	ww_ww
267595	SIB n 23	115627	NEM as 21	209033	SIB f 23	Excluded	ww	ww_ww
267594	SIB ns 23	115627	NEM as 21	209033	SIB f 23	Excluded	ww	ww_ww
267583	SIB ny 22	221904	SIB ny 23	167545	SIB ny 22	Excluded	ww	ww_ww
267582	SIB ny 22	221904	SIB ny 23	167545	SIB ny 22	Excluded	ww	ww_ww
267581	SIB ny 22	221904	SIB ny 23	167545	SIB ny 22	Excluded	ww	ww_ww
267580	SIB ny 22	221904	SIB ny 23	167545	SIB ny 22	Excluded	ww	ww_ww
267579	SIB n 22	221904	SIB ny 23	228475	SIB n 24	Excluded	ww	ww_ww
267578	SIB n 22	221904	SIB ny 23	228475	SIB n 24	Excluded	ww	ww_ww
267577	SIB n 22	221904	SIB ny 23	228475	SIB n 24	Excluded	ww	ww_ww
267576	SIB n 24	221904	SIB ny 23	228475	SIB n 24	Excluded	ww	ww_ww
267575	SIB n 22	221904	SIB ny 23	228475	SIB n 24	Excluded	ww	ww_ww
267574	SIB a 22	221904	SIB ny 23	228475	SIB n 24	Excluded	ww	ww_ww
267573	SIB as 22	221912	SIB ns 22	190239	NEM as 21	Excluded	ww	ww_ww
267572	SIB ns 22	221912	SIB ns 22	190239	NEM as 21	Excluded	ww	ww_ww
267571	SIB ns 22	221912	SIB ns 22	190239	NEM as 21	Excluded	ww	ww_ww
267570	SIB ns 24	221912	SIB ns 22	190239	NEM as 21	Excluded	ww	ww_ww
267212	SIB a 09 24	232547	SIB ns 03 24	200979	NEM g 09 21	Excluded	09	03_09
267211	SIB a 09 24	232547	SIB ns 03 24	200979	NEM g 09 21	Excluded	09	03_09
267210	SIB ns 03 24	232547	SIB ns 03 24	200979	NEM g 09 21	Excluded	03	03_09
267104	NEM a 03 21					Excluded	03	unknown_unknown
267103	NEM f 03 21	225701	NEM d	225702	NEM g 03 21	Used	03	ww_03
267102	SIB n 24	68991	SIB n 09 24	267104	NEM a 03 21	Excluded	ww	09_03
267101	SIB ns	29992	SIB ns 23	60543	SIB a 22	Excluded	ww	ww_ww
267100	NEM f 03 21	267102	SIB n 24	267103	NEM f 03 21	Used	03	ww_03
267099	SIB ns	108319	SIB ns 03 24	267101	SIB ns	Used	ww	03_ww
267098	NEM as 21	156721	SIB w 61	179497	SIB as 03 23	Excluded	ww	white_03
267097	SIB ds 09 24	267099	SIB ns	267100	NEM f 03 21	Used	09	ww_03
267096	SIB f 09 24	267097	SIB ds 09 24	267098	NEM as 21	Used	09	09_ww
267077	SIB ns 24	180716	SIB as 23	190123	SIB ns 22	Excluded	ww	ww_ww
267076	SIB ns 24	180716	SIB as 23	190123	SIB ns 22	Excluded	ww	ww_ww
267075	SIB n 24	180716	SIB as 23	190123	SIB ns 22	Excluded	ww	ww_ww
267074	SIB ns 24	180716	SIB as 23	190123	SIB ns 22	Excluded	ww	ww_ww
267073	SIB ns 24	180716	SIB as 23	190123	SIB ns 22	Excluded	ww	ww_ww
267072	SIB n 24	180716	SIB as 23	190123	SIB ns 22	Excluded	ww	ww_ww
267065	SIB ny 22	198720	SIB n 09 22	164903	SIB ny 22	Used	ww	09_ww
267064	SIB n 09 22	198720	SIB n 09 22	164903	SIB ny 22	Used	09	09_ww
267063	SIB n 09 22	198720	SIB n 09 22	164903	SIB ny 22	Used	09	09_ww
267062	SIB n 09 22	198720	SIB n 09 22	164903	SIB ny 22	Used	09	09_ww
267061	SIB n 22	198720	SIB n 09 22	164903	SIB ny 22	Used	ww	09_ww
267060	SIB n 22	198720	SIB n 09 22	164903	SIB ny 22	Used	ww	09_ww
267059	SIB n	198720	SIB n 09 22	164903	SIB ny 22	Used	ww	09_ww
267035	SIB n 22	198720	SIB n 09 22	149696	SIB n 22	Used	ww	09_ww
267034	SIB n 22	198720	SIB n 09 22	149696	SIB n 22	Used	ww	09_ww
267033	SIB n 09 22	198720	SIB n 09 22	149696	SIB n 22	Used	09	09_ww
266923	SIB n 22	172079	SIB ns	181382	SIB n 09 22	Used	ww	ww_09
266922	SIB n	172079	SIB ns	181382	SIB n 09 22	Used	ww	ww_09
266921	SIB ns	172079	SIB ns	181382	SIB n 09 22	Used	ww	ww_09
266920	SIB ns	172079	SIB ns	181382	SIB n 09 22	Used	ww	ww_09
266915	NEM as 21	115627	NEM as 21	233061	NEM ns 21	Excluded	ww	ww_ww
266914	NEM as 21	115627	NEM as 21	233061	NEM ns 21	Excluded	ww	ww_ww
266913	NEM ns 21	115627	NEM as 21	233061	NEM ns 21	Excluded	ww	ww_ww
266912	NEM a 09 21	193666	NEM a 09 21	224934	NEM a 03 21	Excluded	09	09_03
266911	NEM a 09 21	193666	NEM a 09 21	224934	NEM a 03 21	Excluded	09	09_03
266910	NEM a 03 21	193666	NEM a 09 21	224934	NEM a 03 21	Excluded	03	09_03
266909	NEM a 03 21	193666	NEM a 09 21	224934	NEM a 03 21	Excluded	03	09_03
266908	NEM a 03 21	193666	NEM a 09 21	224934	NEM a 03 21	Excluded	03	09_03
266870	NEM as 03 21					Excluded	03	unknown_unknown
266869	NEM n 03 21	237442	NEM n 03 21	266870	NEM as 03 21	Used	03	03_03
266868	SIB w 64	160443	SIB w 61	112840	NEM ns 09 21	Excluded	white	white_09
266867	NEM n 03 21	266869	NEM n 03 21	158991	NEM ns 09 21 (ns 21)	Excluded	03	03_09
266866	NEM as 03 21	266867	NEM n 03 21	266868	SIB w 64	Excluded	03	03_white
266865	NEM ns 03 21	237438	NEM ns 03 21	237441	NEM ns (n 21)	Used	03	03_ww
266864	NEM as 03 21	266865	NEM ns 03 21	266866	NEM as 03 21	Used	03	03_03
266857	NEM a 21	185619	NEM a 03 21	185621	NEM a 09 21	Excluded	ww	03_09
266856	NEM a 03 21	157344	NEM a 09 21	266857	NEM a 21	Used	03	09_ww
266855	NEM a 03 21	266856	NEM a 03 21	138440	NEM a 09 21	Excluded	03	03_09
266785	SIB f 09 23	205607	NEM a 09 21	227992	SIB d 09 23	Used	09	09_09
266784	SIB f 23	205607	NEM a 09 21	227992	SIB d 09 23	Used	ww	09_09
266783	SIB e 09 23	205607	NEM a 09 21	227992	SIB d 09 23	Used	09	09_09
266689	SIB a	142843	SIB a	226493	NEM a 09 21	Used	ww	ww_09
266688	SIB a 09	142843	SIB a	226493	NEM a 09 21	Used	09	ww_09
266687	SIB a	142843	SIB a	226493	NEM a 09 21	Used	ww	ww_09
266686	NEM a	142843	SIB a	226493	NEM a 09 21	Used	ww	ww_09
266639	NEM as 21	205607	NEM a 09 21	193615	NEM ns	Used	ww	09_ww
266638	NEM as 09 21	205607	NEM a 09 21	193615	NEM ns	Used	09	09_ww
266637	NEM as 09 21	205607	NEM a 09 21	193615	NEM ns	Used	09	09_ww
266597	SIB a 09 22	231465	NEM a 09	235141	SIB a 23	Used	09	09_ww
266596	SIB a 09 22	231465	NEM a 09	235141	SIB a 23	Used	09	09_ww
266595	SIB a 09 22	231465	NEM a 09	235141	SIB a 23	Used	09	09_ww
266594	SIB a 09 22	231465	NEM a 09	235141	SIB a 23	Used	09	09_ww
266593	SIB a 09 22	231465	NEM a 09	235141	SIB a 23	Used	09	09_ww
266444	SIB n 24	234090	SIB d 09 22	149143	SIB n	Used	ww	09_ww
266443	SIB n 24	234090	SIB d 09 22	149143	SIB n	Used	ww	09_ww
266442	SIB n 24	234090	SIB d 09 22	149143	SIB n	Used	ww	09_ww
266441	SIB f 09	234090	SIB d 09 22	149143	SIB n	Used	09	09_ww
265987	NEM ns 03 21	139443	NEM a 09 21	180011	NEM fs 03 21	Excluded	03	09_03
265986	NEM a 09 21	139443	NEM a 09 21	180011	NEM fs 03 21	Excluded	09	09_03
265985	NEM as 03 21	139443	NEM a 09 21	180011	NEM fs 03 21	Excluded	03	09_03
265984	NEM a 09 21	139443	NEM a 09 21	180011	NEM fs 03 21	Excluded	09	09_03
265983	NEM ns 03 21	139443	NEM a 09 21	180011	NEM fs 03 21	Excluded	03	09_03
265982	NEM es 03 21	139443	NEM a 09 21	180011	NEM fs 03 21	Excluded	03	09_03
265940	NEM n 21	82531	NEM n 21	146986	NEM n 09	Used	ww	ww_09
265939	NEM n 09	82531	NEM n 21	146986	NEM n 09	Used	09	ww_09
265938	NEM n 21	82531	NEM n 21	146986	NEM n 09	Used	ww	ww_09
265919	SIB fs 09 23	165273	SIB ns 09 22	150986	SIB es 03 24	Excluded	09	09_03
265918	SIB fs 09 24	165273	SIB ns 09 22	150986	SIB es 03 24	Excluded	09	09_03
265917	SIB ds 09 22	165273	SIB ns 09 22	150986	SIB es 03 24	Excluded	09	09_03
265916	SIB ds 09 22	165273	SIB ns 09 22	150986	SIB es 03 24	Excluded	09	09_03
265915	SIB fs 09 24	165273	SIB ns 09 22	150986	SIB es 03 24	Excluded	09	09_03
265814	SIB ds 02 64	39979	SIB es 09 24 (es 24)	220552	SIB f 02 62	Used	02	09_02
265560	SIB ny 09 22	228057	SIB n 09 22	239285	SIB n 09 22	Used	09	09_09
265559	SIB n 09 22	228057	SIB n 09 22	239285	SIB n 09 22	Used	09	09_09
265558	SIB n 09 22	228057	SIB n 09 22	239285	SIB n 09 22	Used	09	09_09
265557	SIB n 09 22	228057	SIB n 09 22	239285	SIB n 09 22	Used	09	09_09
265556	SIB n 09 22	228057	SIB n 09 22	239285	SIB n 09 22	Used	09	09_09
265540	NEM a 21	231165	NEM a 21	231166	NEM a 21	Excluded	ww	ww_ww
265539	NEM as 21	112837	NEM a 21	112838	NEM as 03 21	Used	ww	ww_03
265538	NEM d					Excluded	ww	unknown_unknown
265537	NEM a 21	170123	NEM a 21	265540	NEM a 21	Excluded	ww	ww_ww
265536	NEM ns 21	225701	NEM d	265539	NEM as 21	Excluded	ww	ww_ww
265535	NEM ns 21	265536	NEM ns 21	265537	NEM a 21	Excluded	ww	ww_ww
265534	NEM as 09 21	170122	NEM a 09 21	170121	NEM as 21	Used	09	09_ww
265533	NEM n 09 21	143598	NEM n 21	180543	NEM n 09	Used	09	ww_09
265532	NEM ns 09 21	265534	NEM as 09 21	265535	NEM ns 21	Used	09	09_ww
265531	NEM ns 03 21	265532	NEM ns 09 21	265533	NEM n 09 21	Used	03	09_09
265499	SIB ny 22	137248	SIB n 03 22	214420	SIB n 22	Used	ww	03_ww
265498	SIB n 03 22	137248	SIB n 03 22	214420	SIB n 22	Used	03	03_ww
265497	SIB n 03 22	137248	SIB n 03 22	214420	SIB n 22	Used	03	03_ww
265496	SIB n 22	137248	SIB n 03 22	214420	SIB n 22	Used	ww	03_ww
265495	SIB n 22	137248	SIB n 03 22	214420	SIB n 22	Used	ww	03_ww
265494	SIB ns 24	148859	SIB ny 22	132536	SIB fs	Excluded	ww	ww_ww
265493	SIB ns 22	148859	SIB ny 22	132536	SIB fs	Excluded	ww	ww_ww
265492	SIB ds 22	148859	SIB ny 22	132536	SIB fs	Excluded	ww	ww_ww
265491	SIB ns 24	148859	SIB ny 22	132536	SIB fs	Excluded	ww	ww_ww
265490	SIB ns 22	148859	SIB ny 22	132536	SIB fs	Excluded	ww	ww_ww
265489	SIB ns 22	67882	SIB ns 22	126241	SIB n 03 22	Used	ww	ww_03
265488	SIB a 09 22	67882	SIB ns 22	126241	SIB n 03 22	Used	09	ww_03
265487	SIB ns	67882	SIB ns 22	126241	SIB n 03 22	Used	ww	ww_03
265486	SIB ns 09 22	67882	SIB ns 22	177638	SIB n 03	Used	09	ww_03
265485	SIB ns 22	67882	SIB ns 22	177638	SIB n 03	Used	ww	ww_03
265484	SIB ns 09 22	67882	SIB ns 22	177638	SIB n 03	Used	09	ww_03
265483	SIB n	67882	SIB ns 22	177638	SIB n 03	Used	ww	ww_03
265482	SIB ns 09	67882	SIB ns 22	177638	SIB n 03	Used	09	ww_03
265481	SIB f 24	231465	NEM a 09	223840	SIB ns 24	Used	ww	09_ww
265480	NEM a 09 21	231465	NEM a 09	223840	SIB ns 24	Used	09	09_ww
265479	NEM d 21	231465	NEM a 09	223840	SIB ns 24	Used	ww	09_ww
265433	SIB a 09 22	245235	SIB n 03 22	186422	SIB n 22	Used	09	03_ww
265432	SIB a 09 22	245235	SIB n 03 22	186422	SIB n 22	Used	09	03_ww
265431	SIB a 09 22	245235	SIB n 03 22	186422	SIB n 22	Used	09	03_ww
265430	SIB n 09 22	245235	SIB n 03 22	186422	SIB n 22	Used	09	03_ww
265429	SIB n 09 22	245235	SIB n 03 22	186422	SIB n 22	Used	09	03_ww
265428	SIB n 09 22	245235	SIB n 03 22	186422	SIB n 22	Used	09	03_ww
265427	SIB n 09 22	245235	SIB n 03 22	186422	SIB n 22	Used	09	03_ww
265393	SIB a 22	221904	SIB ny 23	174528	NEM as 21	Excluded	ww	ww_ww
265392	SIB a 22	221904	SIB ny 23	174528	NEM as 21	Excluded	ww	ww_ww
265391	SIB a 24	221904	SIB ny 23	174528	NEM as 21	Excluded	ww	ww_ww
265390	SIB n 24	221904	SIB ny 23	174528	NEM as 21	Excluded	ww	ww_ww
265389	SIB n 22	221904	SIB ny 23	174528	NEM as 21	Excluded	ww	ww_ww
265288	NEM a 21	209407	NEM a 09 21	144206	NEM a 21	Used	ww	09_ww
265287	NEM a 09 21	209407	NEM a 09 21	144206	NEM a 21	Used	09	09_ww
265286	NEM a 09 21	209407	NEM a 09 21	144206	NEM a 21	Used	09	09_ww
265285	NEM a 09 21	209407	NEM a 09 21	144206	NEM a 21	Used	09	09_ww
265284	NEM a 09 21	209407	NEM a 09 21	144206	NEM a 21	Used	09	09_ww
265283	NEM a 21	209407	NEM a 09 21	144206	NEM a 21	Used	ww	09_ww
265230	SIB n 22	209990	SIB ns 24	163615	SIB ny 22	Excluded	ww	ww_ww
265229	SIB ns 22	209990	SIB ns 24	163615	SIB ny 22	Excluded	ww	ww_ww
265228	SIB ns 24	209990	SIB ns 24	163615	SIB ny 22	Excluded	ww	ww_ww
265227	SIB ny 24	209990	SIB ns 24	163615	SIB ny 22	Excluded	ww	ww_ww
265226	SIB ny 24	209990	SIB ns 24	163615	SIB ny 22	Excluded	ww	ww_ww
265096	SIB f 24	87932	SIB n 22	217731	SIB f 24	Excluded	ww	ww_ww
265062	SIB f 09	178372	SIB n	212488	SIB d 09	Used	09	ww_09
265061	SIB d 09	178372	SIB n	212488	SIB d 09	Used	09	ww_09
265060	SIB d 09	178372	SIB n	212488	SIB d 09	Used	09	ww_09
265059	SIB d	178372	SIB n	212488	SIB d 09	Used	ww	ww_09
264725	SIB f 24	198781	NEM a	178668	SIB d 24	Excluded	ww	ww_ww
264724	SIB f 24	198781	NEM a	178668	SIB d 24	Excluded	ww	ww_ww
264723	SIB f 24	198781	NEM a	178668	SIB d 24	Excluded	ww	ww_ww
264722	SIB d 24	198781	NEM a	178668	SIB d 24	Excluded	ww	ww_ww
264376	NEM n 21	214642	NEM n 21	198638	NEM a	Excluded	ww	ww_ww
264375	NEM a 21	214642	NEM n 21	198638	NEM a	Excluded	ww	ww_ww
264374	NEM n 21	214642	NEM n 21	198638	NEM a	Excluded	ww	ww_ww
264373	NEM a 21	214642	NEM n 21	198638	NEM a	Excluded	ww	ww_ww
264372	NEM a 21	214642	NEM n 21	198638	NEM a	Excluded	ww	ww_ww
264371	NEM a 21	214642	NEM n 21	198638	NEM a	Excluded	ww	ww_ww
264370	NEM a	214642	NEM n 21	198638	NEM a	Excluded	ww	ww_ww
264334	SIB f 09	229056	SIB ns 22	146228	SIB f 09	Used	09	ww_09
264333	SIB fs 09	229056	SIB ns 22	146228	SIB f 09	Used	09	ww_09
264332	SIB n	229056	SIB ns 22	146228	SIB f 09	Used	ww	ww_09
264331	SIB ns	229056	SIB ns 22	146228	SIB f 09	Used	ww	ww_09
264330	SIB ns	229056	SIB ns 22	146228	SIB f 09	Used	ww	ww_09
264329	SIB ns	229056	SIB ns 22	146228	SIB f 09	Used	ww	ww_09
264328	SIB ns	229056	SIB ns 22	146228	SIB f 09	Used	ww	ww_09
264300	SIB n 09	178372	SIB n	239379	SIB n 09 24 (ns 09 24)	Used	09	ww_09
264299	SIB n 09 24	178372	SIB n	239379	SIB n 09 24 (ns 09 24)	Used	09	ww_09
264298	SIB n 09 24	178372	SIB n	239379	SIB n 09 24 (ns 09 24)	Used	09	ww_09
264297	SIB n 09	178372	SIB n	239379	SIB n 09 24 (ns 09 24)	Used	09	ww_09
264296	SIB n 09	178372	SIB n	239379	SIB n 09 24 (ns 09 24)	Used	09	ww_09
264295	SIB n	178372	SIB n	239379	SIB n 09 24 (ns 09 24)	Used	ww	ww_09
264275	SIB ny 22	172457	SIB ns 24	203282	SIB ny 22	Excluded	ww	ww_ww
264274	SIB ay 22	172457	SIB ns 24	203282	SIB ny 22	Excluded	ww	ww_ww
264273	SIB ay 22	172457	SIB ns 24	203282	SIB ny 22	Excluded	ww	ww_ww
264272	SIB ay 22	172457	SIB ns 24	203282	SIB ny 22	Excluded	ww	ww_ww
264271	SIB ny 22	172457	SIB ns 24	203282	SIB ny 22	Excluded	ww	ww_ww
264270	SIB ny 22	172457	SIB ns 24	203282	SIB ny 22	Excluded	ww	ww_ww
264184	SIB ny 22	249638	SIB ny 22	186033	SIB ny 22	Excluded	ww	ww_ww
264183	SIB ny 22	249638	SIB ny 22	186033	SIB ny 22	Excluded	ww	ww_ww
264182	SIB ny 22	249638	SIB ny 22	186033	SIB ny 22	Excluded	ww	ww_ww
264181	SIB ny 22	249638	SIB ny 22	186033	SIB ny 22	Excluded	ww	ww_ww
264180	SIB ny 22	249638	SIB ny 22	186033	SIB ny 22	Excluded	ww	ww_ww
264179	SIB n 24	249638	SIB ny 22	105193	SIB n 09 23	Used	ww	ww_09
264178	SIB n 09 24	249638	SIB ny 22	105193	SIB n 09 23	Used	09	ww_09
264159	NEM a 09 21	187769	NEM n 21	195580	NEM as 03 21	Used	09	ww_03
264158	NEM ns 09 21	187769	NEM n 21	195580	NEM as 03 21	Used	09	ww_03
264157	NEM a 09 21	187769	NEM n 21	195580	NEM as 03 21	Used	09	ww_03
264156	NEM n 21	187769	NEM n 21	195580	NEM as 03 21	Used	ww	ww_03
264155	NEM n 21	187769	NEM n 21	195580	NEM as 03 21	Used	ww	ww_03
264119	NEM n 09	84007	NEM n 09 21	229722	NEM n 21	Used	09	09_ww
264118	NEM n 21	84007	NEM n 09 21	229722	NEM n 21	Used	ww	09_ww
264117	NEM n 09 21	84007	NEM n 09 21	229722	NEM n 21	Used	09	09_ww
263983	SIB n 09	245235	SIB n 03 22	154118	SIB fs 09 22	Excluded	09	03_09
263982	SIB d	245235	SIB n 03 22	246973	SIB f 09 22	Excluded	ww	03_09
263981	SIB f	245235	SIB n 03 22	246973	SIB f 09 22	Excluded	ww	03_09
263980	SIB f 09	245235	SIB n 03 22	246973	SIB f 09 22	Excluded	09	03_09
263979	SIB n 03 22	245235	SIB n 03 22	246973	SIB f 09 22	Excluded	03	03_09
263953	NEM n	66755	NEM n	156443	NEM n	Excluded	ww	ww_ww
263952	NEM n	127357	NEM n	263953	NEM n	Excluded	ww	ww_ww
263951	NEM n	263952	NEM n	207521	NEM n	Excluded	ww	ww_ww
263893	SIB n 02 64	211833	SIB n 02 21 64	207988	SIB n 09	Used	02	02_09
263892	SIB n 24	211833	SIB n 02 21 64	207988	SIB n 09	Used	ww	02_09
263891	SIB n 02 64	211833	SIB n 02 21 64	207988	SIB n 09	Used	02	02_09
263804	SIB ns 09 24	189794	SIB n 22	149257	SIB fs 09 24	Used	09	ww_09
263803	SIB ns 09 24	189794	SIB n 22	149257	SIB fs 09 24	Used	09	ww_09
263802	SIB ns 24	189794	SIB n 22	149257	SIB fs 09 24	Used	ww	ww_09
263801	SIB f 24	189794	SIB n 22	149257	SIB fs 09 24	Used	ww	ww_09
263800	SIB d 09 24	189794	SIB n 22	149257	SIB fs 09 24	Used	09	ww_09
263680	SIB n 03 22	245235	SIB n 03 22	235105	SIB ny 22	Used	03	03_ww
263679	SIB a 03 22	245235	SIB n 03 22	235105	SIB ny 22	Used	03	03_ww
263678	SIB ay 03 22	245235	SIB n 03 22	235105	SIB ny 22	Used	03	03_ww
263653	SIB fs 09 24	129107	SIB ns 22	105218	SIB fs 09 24	Used	09	ww_09
263652	SIB ds 24	129107	SIB ns 22	105218	SIB fs 09 24	Used	ww	ww_09
263651	SIB n 22	129107	SIB ns 22	105218	SIB fs 09 24	Used	ww	ww_09
263650	SIB ns	129107	SIB ns 22	105218	SIB fs 09 24	Used	ww	ww_09
263644	SIB ns	160171	SIB ns 09 22	159908	SIB ns 24	Used	ww	09_ww
263643	SIB ns 24	160171	SIB ns 09 22	159908	SIB ns 24	Used	ww	09_ww
263619	NEM a 21	240232	NEM n 09 21	240238	NEM a 21	Used	ww	09_ww
263618	NEM a 21	240232	NEM n 09 21	240238	NEM a 21	Used	ww	09_ww
263617	NEM n 21	240232	NEM n 09 21	240238	NEM a 21	Used	ww	09_ww
263616	NEM a 09 21	240232	NEM n 09 21	240238	NEM a 21	Used	09	09_ww
263615	NEM n 09 21	240232	NEM n 09 21	240238	NEM a 21	Used	09	09_ww
263614	SIB d 23	39979	SIB es 09 24 (es 24)	79144	SIB f 09	Used	ww	09_09
263613	SIB d 23	39979	SIB es 09 24 (es 24)	79144	SIB f 09	Used	ww	09_09
263612	SIB n 09 23	39979	SIB es 09 24 (es 24)	79144	SIB f 09	Used	09	09_09
263611	SIB n 09 23	39979	SIB es 09 24 (es 24)	79144	SIB f 09	Used	09	09_09
263610	SIB ns 23	39979	SIB es 09 24 (es 24)	79144	SIB f 09	Used	ww	09_09
263607	NEM ns 21	259644	NEM as 21	259649	NEM n	Excluded	ww	ww_ww
263606	NEM ns 21	259644	NEM as 21	259649	NEM n	Excluded	ww	ww_ww
263605	NEM ns 21	259644	NEM as 21	259649	NEM n	Excluded	ww	ww_ww
263604	NEM n 21	259644	NEM as 21	259649	NEM n	Excluded	ww	ww_ww
263603	NEM ns 21	259644	NEM as 21	259649	NEM n	Excluded	ww	ww_ww
263602	NEM n 21	259644	NEM as 21	259649	NEM n	Excluded	ww	ww_ww
263467	SIB n 03 23	165273	SIB ns 09 22	193708	SIB n 03 24	Excluded	03	09_03
263466	SIB n 03 23	165273	SIB ns 09 22	193708	SIB n 03 24	Excluded	03	09_03
263465	SIB ns 22	165273	SIB ns 09 22	193708	SIB n 03 24	Excluded	ww	09_03
263464	SIB ns 03 24	165273	SIB ns 09 22	193708	SIB n 03 24	Excluded	03	09_03
263463	SIB ns 22	165273	SIB ns 09 22	193708	SIB n 03 24	Excluded	ww	09_03
263462	NEM f 21					Excluded	ww	unknown_unknown
263461	NEM f 21	83280	NEM d 21	263462	NEM f 21	Excluded	ww	ww_ww
263460	NEM f 21	167967	NEM n	263461	NEM f 21	Excluded	ww	ww_ww
263459	NEM f 21	222246	SIB ny 23	263460	NEM f 21	Excluded	ww	ww_ww
263458	SIB f 09 24	191106	SIB ds 09 23	263459	NEM f 21	Used	09	09_ww
263457	SIB f 24	172778	NEM n 21	263458	SIB f 09 24	Used	ww	ww_09
263436	NEM n 09 21	123321	NEM a 09	224166	NEM a 09 21	Used	09	09_09
263435	NEM n 21	123321	NEM a 09	224166	NEM a 09 21	Used	ww	09_09
263434	NEM n 21	123321	NEM a 09	224166	NEM a 09 21	Used	ww	09_09
263433	NEM n 09 21	123321	NEM a 09	224166	NEM a 09 21	Used	09	09_09
263400	SIB ns 24	121393	SIB n 24	191093	SIB fs 23	Excluded	ww	ww_ww
263399	SIB fs 24	121393	SIB n 24	191093	SIB fs 23	Excluded	ww	ww_ww
263398	SIB ns 24	121393	SIB n 24	191093	SIB fs 23	Excluded	ww	ww_ww
263397	SIB ds 22	121393	SIB n 24	191093	SIB fs 23	Excluded	ww	ww_ww
263249	SIB n 23					Excluded	ww	unknown_unknown
263248	SIB n 09					Excluded	09	unknown_unknown
263247	SIB n 09 24	263248	SIB n 09	263249	SIB n 23	Used	09	09_ww
263246	SIB n 23					Excluded	ww	unknown_unknown
263245	SIB n 09	263246	SIB n 23	263247	SIB n 09 24	Used	09	ww_09
263244	SIB ns 24					Excluded	ww	unknown_unknown
263243	SIB d 23					Excluded	ww	unknown_unknown
263242	SIB n 09 24	263244	SIB ns 24	263245	SIB n 09	Used	09	ww_09
263241	SIB n 24	263243	SIB d 23	247063	SIB n 22	Excluded	ww	ww_ww
263240	SIB a 09	263241	SIB n 24	263242	SIB n 09 24	Used	09	ww_09
263222	SIB n 22	178315	SIB ny 22	209979	SIB ns 24	Excluded	ww	ww_ww
263211	SIB ny 24	218476	SIB n 09 22	208505	SIB ny 09 24	Used	ww	09_09
263210	SIB ny 22	218476	SIB n 09 22	208505	SIB ny 09 24	Used	ww	09_09
263209	SIB ny 03 23	218476	SIB n 09 22	208505	SIB ny 09 24	Used	03	09_09
263208	SIB ny 09 23	218476	SIB n 09 22	208505	SIB ny 09 24	Used	09	09_09
263207	SIB n 09 22	218476	SIB n 09 22	208505	SIB ny 09 24	Used	09	09_09
263187	SIB n 09 22	218476	SIB n 09 22	229483	SIB ny 22	Used	09	09_ww
263186	SIB n 09 22	218476	SIB n 09 22	229483	SIB ny 22	Used	09	09_ww
263185	SIB ny 22	218476	SIB n 09 22	229483	SIB ny 22	Used	ww	09_ww
263184	SIB ny 22	218476	SIB n 09 22	229483	SIB ny 22	Used	ww	09_ww
263183	SIB ny 22	218476	SIB n 09 22	229483	SIB ny 22	Used	ww	09_ww
263182	SIB n 23	218476	SIB n 09 22	181059	NEM as 21	Used	ww	09_ww
263157	SIB d 09 22	223419	SIB n 09 22	198755	SIB f 22	Used	09	09_ww
263156	SIB f 09 22	223419	SIB n 09 22	198755	SIB f 22	Used	09	09_ww
263155	SIB n 09 22	223419	SIB n 09 22	198755	SIB f 22	Used	09	09_ww
263154	SIB f 09 22	223419	SIB n 09 22	198755	SIB f 22	Used	09	09_ww
263150	SIB n 24	232483	SIB a 24	240838	SIB n 09	Used	ww	ww_09
263149	SIB n 09 24	232483	SIB a 24	240838	SIB n 09	Used	09	ww_09
263148	SIB n 09 22	232483	SIB a 24	240838	SIB n 09	Used	09	ww_09
263147	SIB n 09 22	232483	SIB a 24	240838	SIB n 09	Used	09	ww_09
263146	SIB n 24	232483	SIB a 24	240838	SIB n 09	Used	ww	ww_09
263137	NEM a 21	107005	NEM ns 21	175015	NEM a 21	Excluded	ww	ww_ww
263130	NEM n 09 21	250199	NEM a 21	205164	NEM n 03 21	Used	09	ww_03
263129	NEM n 09 21	250199	NEM a 21	205164	NEM n 03 21	Used	09	ww_03
263128	NEM n 09 21	250199	NEM a 21	205164	NEM n 03 21	Used	09	ww_03
263127	SIB a 09	213775	SIB a	213783	SIB w 61	Excluded	09	ww_white
263126	SIB a 09	213775	SIB a	213783	SIB w 61	Excluded	09	ww_white
263125	SIB w 61	213775	SIB a	213783	SIB w 61	Excluded	white	ww_white
263001	SIB d 03 22	211833	SIB n 02 21 64	107990	SIB fy 22	Used	03	02_ww
263000	SIB d 03 22	211833	SIB n 02 21 64	107990	SIB fy 22	Used	03	02_ww
262991	NEM n 21	133529	NEM n	137763	NEM a 09 21	Used	ww	ww_09
262990	NEM a 09	133529	NEM n	137763	NEM a 09 21	Used	09	ww_09
262989	NEM n	133529	NEM n	137763	NEM a 09 21	Used	ww	ww_09
262988	NEM n 09 21	133529	NEM n	137763	NEM a 09 21	Used	09	ww_09
262987	NEM n 09 21	133529	NEM n	137763	NEM a 09 21	Used	09	ww_09
262986	NEM n	133529	NEM n	137763	NEM a 09 21	Used	ww	ww_09
262985	NEM a	133529	NEM n	91691	NEM n	Excluded	ww	ww_ww
262984	NEM a	133529	NEM n	91691	NEM n	Excluded	ww	ww_ww
262983	NEM n	133529	NEM n	91691	NEM n	Excluded	ww	ww_ww
262982	NEM a	133529	NEM n	91691	NEM n	Excluded	ww	ww_ww
262981	NEM n	133529	NEM n	91691	NEM n	Excluded	ww	ww_ww
262980	NEM n	133529	NEM n	91691	NEM n	Excluded	ww	ww_ww
262858	SIB n 22	129107	SIB ns 22	171904	SIB ny 22	Excluded	ww	ww_ww
262857	SIB n 22	129107	SIB ns 22	171904	SIB ny 22	Excluded	ww	ww_ww
262856	SIB ns 22	129107	SIB ns 22	171904	SIB ny 22	Excluded	ww	ww_ww
262855	SIB n 22	129107	SIB ns 22	171904	SIB ny 22	Excluded	ww	ww_ww
262854	SIB ns 22	129107	SIB ns 22	171904	SIB ny 22	Excluded	ww	ww_ww
262853	SIB ns 22	129107	SIB ns 22	171904	SIB ny 22	Excluded	ww	ww_ww
262809	NEM ns 21	254394	NEM n 09	254399	NEM ns 21	Used	ww	09_ww
262705	NEM a 09 21	205850	NEM n 09 21	173764	NEM a 09 21	Used	09	09_09
262704	NEM a 09 21	205850	NEM n 09 21	173764	NEM a 09 21	Used	09	09_09
262703	NEM n 03 21	205850	NEM n 09 21	173764	NEM a 09 21	Used	03	09_09
262702	NEM n 09 21	205850	NEM n 09 21	173764	NEM a 09 21	Used	09	09_09
262701	NEM n 09 21	205850	NEM n 09 21	173764	NEM a 09 21	Used	09	09_09
262700	NEM a 09 21	205850	NEM n 09 21	173764	NEM a 09 21	Used	09	09_09
262699	NEM as 03 21	170120	NEM as 09 21	227502	NEM n 09 21	Used	03	09_09
262698	NEM as 09 21	170120	NEM as 09 21	227502	NEM n 09 21	Used	09	09_09
262697	NEM ns 21	170120	NEM as 09 21	227502	NEM n 09 21	Used	ww	09_09
262696	NEM n 03	170120	NEM as 09 21	227502	NEM n 09 21	Used	03	09_09
262695	NEM a 09	170120	NEM as 09 21	227502	NEM n 09 21	Used	09	09_09
262694	NEM a 09	170120	NEM as 09 21	227502	NEM n 09 21	Used	09	09_09
262693	NEM n 21	142148	NEM n 03 21	233562	NEM as 21	Used	ww	03_ww
262692	NEM n 03 21	142148	NEM n 03 21	233562	NEM as 21	Used	03	03_ww
262691	NEM ns 21	142148	NEM n 03 21	233562	NEM as 21	Used	ww	03_ww
262690	NEM n 09 21	142148	NEM n 03 21	233562	NEM as 21	Used	09	03_ww
262689	NEM n 03 21	142148	NEM n 03 21	233562	NEM as 21	Used	03	03_ww
262680	NEM n 09	207414	NEM n 09	127590	NEM a	Used	09	09_ww
262679	NEM n	207414	NEM n 09	127590	NEM a	Used	ww	09_ww
262624	NEM ns 09 21	180088	NEM ns 03 21	199186	NEM n 21	Used	09	03_ww
262390	NEM a 21	166502	NEM ay 21	137225	NEM a 21	Excluded	ww	ww_ww
262389	NEM a 21	166502	NEM ay 21	137225	NEM a 21	Excluded	ww	ww_ww
262388	NEM a 21	166502	NEM ay 21	137225	NEM a 21	Excluded	ww	ww_ww
262387	NEM a 21	166502	NEM ay 21	137225	NEM a 21	Excluded	ww	ww_ww
262386	NEM a 21	166502	NEM ay 21	137225	NEM a 21	Excluded	ww	ww_ww
262278	NEM a 21	262276	NEM a 21	238945	NEM a 21	Excluded	ww	ww_ww
262277	NEM a 21	262276	NEM a 21	238945	NEM a 21	Excluded	ww	ww_ww
262276	NEM a 21	107005	NEM ns 21	175015	NEM a 21	Excluded	ww	ww_ww
262137	NEM ds 21	115627	NEM as 21	205596	NEM fs 09 21	Used	ww	ww_09
262136	NEM as 21	115627	NEM as 21	205596	NEM fs 09 21	Used	ww	ww_09
262135	NEM as 21	115627	NEM as 21	205596	NEM fs 09 21	Used	ww	ww_09
262134	NEM fs 09 21	115627	NEM as 21	205596	NEM fs 09 21	Used	09	ww_09
262133	NEM fs 09 21	115627	NEM as 21	205596	NEM fs 09 21	Used	09	ww_09
262112	NEM a 09 21	205607	NEM a 09 21	244736	NEM ns	Used	09	09_ww
262111	NEM a 21	205607	NEM a 09 21	244736	NEM ns	Used	ww	09_ww
262110	NEM a 21	205607	NEM a 09 21	244736	NEM ns	Used	ww	09_ww
262109	NEM a 09 21	205607	NEM a 09 21	244736	NEM ns	Used	09	09_ww
262108	NEM a 21	205607	NEM a 09 21	244736	NEM ns	Used	ww	09_ww
262098	NEM a 21	115627	NEM as 21	148900	NEM n 21	Excluded	ww	ww_ww
262097	NEM n 21	115627	NEM as 21	148900	NEM n 21	Excluded	ww	ww_ww
262096	NEM n 21	115627	NEM as 21	148900	NEM n 21	Excluded	ww	ww_ww
262095	NEM a 21	115627	NEM as 21	148900	NEM n 21	Excluded	ww	ww_ww
261908	NEM d 21	133529	NEM n	86751	NEM f 21 (fs 21)	Excluded	ww	ww_ww
261907	NEM n 21	133529	NEM n	86751	NEM f 21 (fs 21)	Excluded	ww	ww_ww
261901	NEM a 21	185619	NEM a 03 21	185621	NEM a 09 21	Excluded	ww	03_09
261900	NEM a 21	261901	NEM a 21	254390	NEM a 09 21	Used	ww	ww_09
261824	SIB ns	39979	SIB es 09 24 (es 24)	131317	SIB n	Used	ww	09_ww
261823	SIB ns 22	39979	SIB es 09 24 (es 24)	131317	SIB n	Used	ww	09_ww
261822	SIB ns 24	39979	SIB es 09 24 (es 24)	131317	SIB n	Used	ww	09_ww
261821	SIB ns 24	39979	SIB es 09 24 (es 24)	131317	SIB n	Used	ww	09_ww
261642	NEM a 21	225713	NEM a 21 (as 21)	207045	NEM a 09 21	Used	ww	ww_09
261641	NEM a 09 21	225713	NEM a 21 (as 21)	207045	NEM a 09 21	Used	09	ww_09
261640	NEM a 09 21	225713	NEM a 21 (as 21)	207045	NEM a 09 21	Used	09	ww_09
261639	NEM a 09 21	225713	NEM a 21 (as 21)	207045	NEM a 09 21	Used	09	ww_09
261630	SIB as 09 24	134101	SIB ns 03 24	192397	SIB fs 09 22	Excluded	09	03_09
261629	SIB ns 24	134101	SIB ns 03 24	192397	SIB fs 09 22	Excluded	ww	03_09
261589	SIB n	202492	SIB ns 03 24	209950	SIB n 24	Used	ww	03_ww
261588	SIB ns 24	202492	SIB ns 03 24	209950	SIB n 24	Used	ww	03_ww
261587	SIB ns 03 24	202492	SIB ns 03 24	209950	SIB n 24	Used	03	03_ww
261586	SIB n 24	202492	SIB ns 03 24	209950	SIB n 24	Used	ww	03_ww
261585	SIB n 24	202492	SIB ns 03 24	209950	SIB n 24	Used	ww	03_ww
261584	SIB n 24	202492	SIB ns 03 24	209950	SIB n 24	Used	ww	03_ww
261524	SIB fs 09	223781	SIB n 23	214475	SIB ds 09 24	Used	09	ww_09
261523	SIB fs	223781	SIB n 23	214475	SIB ds 09 24	Used	ww	ww_09
261522	SIB gs 23	223781	SIB n 23	214475	SIB ds 09 24	Used	ww	ww_09
261521	SIB d 09 23	223781	SIB n 23	214475	SIB ds 09 24	Used	09	ww_09
261520	SIB es 09 23	223781	SIB n 23	214475	SIB ds 09 24	Used	09	ww_09
261519	SIB ds 09 23	223781	SIB n 23	214475	SIB ds 09 24	Used	09	ww_09
261518	SIB ds 09 22	223781	SIB n 23	214475	SIB ds 09 24	Used	09	ww_09
261517	NEM n 09 21	142148	NEM n 03 21	198586	NEM a 21	Used	09	03_ww
261516	NEM n 03 21	142148	NEM n 03 21	198586	NEM a 21	Used	03	03_ww
261203	SIB g 09 22	231904	SIB e 24	231907	SIB n 09 22	Used	09	ww_09
261202	SIB ny 22	180460	SIB n 22	242564	SIB n 23	Excluded	ww	ww_ww
261201	SIB n 09 22	261202	SIB ny 22	261203	SIB g 09 22	Used	09	ww_09
261200	NEM a 02 21	89901	NEM as 02 21	243239	NEM a 03 21	Excluded	02	02_03
261199	NEM a 03 21	89901	NEM as 02 21	243239	NEM a 03 21	Excluded	03	02_03
261198	NEM a 09 21	89901	NEM as 02 21	243239	NEM a 03 21	Excluded	09	02_03
261197	NEM as 02 21	89901	NEM as 02 21	243239	NEM a 03 21	Excluded	02	02_03
261196	NEM a 09 21	89901	NEM as 02 21	243239	NEM a 03 21	Excluded	09	02_03
261195	NEM as 03 21	89901	NEM as 02 21	243239	NEM a 03 21	Excluded	03	02_03
261128	SIB ns 09 24	215512	SIB ds 09 23	202759	SIB f	Used	09	09_ww
261127	SIB d 24	215512	SIB ds 09 23	202759	SIB f	Used	ww	09_ww
261126	SIB f 09 24	215512	SIB ds 09 23	202759	SIB f	Used	09	09_ww
261125	SIB ds 24	215512	SIB ds 09 23	202759	SIB f	Used	ww	09_ww
261124	SIB d 24	215512	SIB ds 09 23	202759	SIB f	Used	ww	09_ww
261094	NEM a 21	204610	NEM n 21	214643	NEM n	Excluded	ww	ww_ww
261093	NEM n 21	204610	NEM n 21	214643	NEM n	Excluded	ww	ww_ww
261092	NEM n 21	204610	NEM n 21	214643	NEM n	Excluded	ww	ww_ww
261091	NEM n 21	204610	NEM n 21	195447	NEM a 21	Excluded	ww	ww_ww
261090	NEM n 21	204610	NEM n 21	195447	NEM a 21	Excluded	ww	ww_ww
261089	NEM a 21	204610	NEM n 21	195447	NEM a 21	Excluded	ww	ww_ww
261088	NEM a 21	204610	NEM n 21	195447	NEM a 21	Excluded	ww	ww_ww
261087	NEM n 21	204610	NEM n 21	195447	NEM a 21	Excluded	ww	ww_ww
261086	NEM n 21	204610	NEM n 21	195447	NEM a 21	Excluded	ww	ww_ww
261080	NEM a 09 21	187545	NEM n 09 21	205121	NEM n 09 21	Used	09	09_09
261079	NEM n 21	187545	NEM n 09 21	205121	NEM n 09 21	Used	ww	09_09
261078	NEM n 03 21	187545	NEM n 09 21	205121	NEM n 09 21	Used	03	09_09
261077	NEM n 03 21	187545	NEM n 09 21	205121	NEM n 09 21	Used	03	09_09
261071	NEM n	133529	NEM n	137764	NEM a 09 21	Used	ww	ww_09
261070	NEM n 09	133529	NEM n	137764	NEM a 09 21	Used	09	ww_09
261069	NEM n 09 21	133529	NEM n	137764	NEM a 09 21	Used	09	ww_09
261068	NEM n 09 21	133529	NEM n	137764	NEM a 09 21	Used	09	ww_09
261067	NEM a 21	133529	NEM n	137764	NEM a 09 21	Used	ww	ww_09
261050	SIB n 09 23	261044	SIB ns 03	223307	SIB ny 09 24	Excluded	09	03_09
261049	SIB n 22	261044	SIB ns 03	223307	SIB ny 09 24	Excluded	ww	03_09
261048	SIB ns 23	261044	SIB ns 03	223307	SIB ny 09 24	Excluded	ww	03_09
261047	SIB n 22	261044	SIB ns 03	223307	SIB ny 09 24	Excluded	ww	03_09
261046	SIB ns 09 22	261044	SIB ns 03	223307	SIB ny 09 24	Excluded	09	03_09
261045	SIB ns 24	102169	SIB ds 22	126210	SIB ns 09 24	Used	ww	ww_09
261044	SIB ns 03	261045	SIB ns 24	177911	SIB n 09	Used	03	ww_09
261039	SIB n 09 24	149108	SIB d 24	193040	SIB f 09 24	Used	09	ww_09
261038	SIB e 09 24	149108	SIB d 24	193040	SIB f 09 24	Used	09	ww_09
261037	SIB d 24	149108	SIB d 24	193040	SIB f 09 24	Used	ww	ww_09
261036	SIB e 09 24	149108	SIB d 24	193040	SIB f 09 24	Used	09	ww_09
261035	SIB e 09 24	149108	SIB d 24	193040	SIB f 09 24	Used	09	ww_09
261034	SIB f 24	149108	SIB d 24	193040	SIB f 09 24	Used	ww	ww_09
261023	NEM n 21	139486	NEM as 21	105215	SIB fs	Excluded	ww	ww_ww
261022	NEM e 21	139486	NEM as 21	105215	SIB fs	Excluded	ww	ww_ww
261021	NEM d 21	139486	NEM as 21	105215	SIB fs	Excluded	ww	ww_ww
261020	SIB d 23	139486	NEM as 21	105215	SIB fs	Excluded	ww	ww_ww
260964	SIB ny 24	130004	SIB d 03 24	255732	SIB ny 22	Used	ww	03_ww
260963	SIB fy 24	130004	SIB d 03 24	255732	SIB ny 22	Used	ww	03_ww
260962	SIB n 03 22	130004	SIB d 03 24	255732	SIB ny 22	Used	03	03_ww
260961	SIB f 09	130004	SIB d 03 24	255732	SIB ny 22	Used	09	03_ww
260960	SIB n 22	228428	NEM as 21	194799	SIB n 03 22	Used	ww	ww_03
260959	SIB n 09 24	228428	NEM as 21	194799	SIB n 03 22	Used	09	ww_03
260945	NEM n 03 21	223855	NEM n	163761	NEM n 09 21	Used	03	ww_09
260936	NEM a 09 21	205850	NEM n 09 21	210854	NEM a 09	Used	09	09_09
260935	NEM a 21	205850	NEM n 09 21	210854	NEM a 09	Used	ww	09_09
260934	NEM n 21	205850	NEM n 09 21	210854	NEM a 09	Used	ww	09_09
260933	NEM n 03 21	205850	NEM n 09 21	210854	NEM a 09	Used	03	09_09
260910	SIB n 09 22	218476	SIB n 09 22	242562	SIB ny 22	Used	09	09_ww
260909	SIB n 09 22	218476	SIB n 09 22	242562	SIB ny 22	Used	09	09_ww
260908	NEM n 21	225713	NEM a 21 (as 21)	174070	NEM n 21	Excluded	ww	ww_ww
260907	NEM n 21	225713	NEM a 21 (as 21)	174070	NEM n 21	Excluded	ww	ww_ww
260906	NEM a 21	225713	NEM a 21 (as 21)	174070	NEM n 21	Excluded	ww	ww_ww
260534	NEM n	215233	NEM ns	204797	NEM n	Excluded	ww	ww_ww
260533	NEM n	215233	NEM ns	204797	NEM n	Excluded	ww	ww_ww
260483	SIB ny 09 22	247552	SIB d 22	235271	SIB f 09 22	Used	09	ww_09
260482	SIB d 22	247552	SIB d 22	235271	SIB f 09 22	Used	ww	ww_09
260481	SIB n 22	247552	SIB d 22	235271	SIB f 09 22	Used	ww	ww_09
260411	SIB ns 22	39979	SIB es 09 24 (es 24)	122532	SIB f 09	Used	ww	09_09
260410	SIB e 22	39979	SIB es 09 24 (es 24)	122532	SIB f 09	Used	ww	09_09
260409	SIB ds 23	39979	SIB es 09 24 (es 24)	138622	SIB d 23	Used	ww	09_ww
260408	SIB e 23	39979	SIB es 09 24 (es 24)	138622	SIB d 23	Used	ww	09_ww
260407	SIB es 23	39979	SIB es 09 24 (es 24)	138622	SIB d 23	Used	ww	09_ww
260406	SIB es 23	39979	SIB es 09 24 (es 24)	138622	SIB d 23	Used	ww	09_ww
260391	NEM n 21	107004	NEM ns 21	133481	NEM a 09 21	Used	ww	ww_09
260390	NEM a 21	107004	NEM ns 21	133481	NEM a 09 21	Used	ww	ww_09
260353	SIB ns 22	180716	SIB as 23	198584	SIB ns 22	Excluded	ww	ww_ww
260352	SIB ns 22	180716	SIB as 23	198584	SIB ns 22	Excluded	ww	ww_ww
260351	SIB ns 23	180716	SIB as 23	198584	SIB ns 22	Excluded	ww	ww_ww
260350	SIB ns 23	180716	SIB as 23	198584	SIB ns 22	Excluded	ww	ww_ww
260349	SIB ns 23	180716	SIB as 23	198584	SIB ns 22	Excluded	ww	ww_ww
260180	NEM n 21	222260	SIB n 22	202439	SIB w 61	Excluded	ww	ww_white
260179	SIB w 64	222260	SIB n 22	202439	SIB w 61	Excluded	white	ww_white
260178	SIB w 64	222260	SIB n 22	202439	SIB w 61	Excluded	white	ww_white
260177	SIB n 09 22	138439	NEM a 03 21	222259	SIB n 22	Used	09	03_ww
260176	SIB a 09 22	138439	NEM a 03 21	222259	SIB n 22	Used	09	03_ww
260175	SIB a 24	138439	NEM a 03 21	222259	SIB n 22	Used	ww	03_ww
260174	SIB a 22	138439	NEM a 03 21	222259	SIB n 22	Used	ww	03_ww
260173	SIB a 09 22	138439	NEM a 03 21	222259	SIB n 22	Used	09	03_ww
260172	SIB a 09 24	138439	NEM a 03 21	222259	SIB n 22	Used	09	03_ww
260171	SIB ny 24	96963	SIB ny 24	159763	SIB ny 24	Excluded	ww	ww_ww
260170	SIB ny 24	96963	SIB ny 24	159763	SIB ny 24	Excluded	ww	ww_ww
260169	SIB ny 24	96963	SIB ny 24	159763	SIB ny 24	Excluded	ww	ww_ww
260168	SIB ny 24	96963	SIB ny 24	159763	SIB ny 24	Excluded	ww	ww_ww
260167	SIB ny 24	96963	SIB ny 24	159763	SIB ny 24	Excluded	ww	ww_ww
260042	NEM n 09 21	66096	NEM a 09 21	81535	NEM n 21	Used	09	09_ww
260041	NEM a 09 21	66096	NEM a 09 21	81535	NEM n 21	Used	09	09_ww
260040	NEM a 09 21	66096	NEM a 09 21	81535	NEM n 21	Used	09	09_ww
260031	SIB d 03 22	211833	SIB n 02 21 64	94325	SIB d 22	Used	03	02_ww
260030	SIB d 03 22	211833	SIB n 02 21 64	94325	SIB d 22	Used	03	02_ww
260029	SIB d 22	211833	SIB n 02 21 64	94325	SIB d 22	Used	ww	02_ww
260028	SIB f 22	211833	SIB n 02 21 64	94325	SIB d 22	Used	ww	02_ww
260027	SIB f 22	211833	SIB n 02 21 64	94325	SIB d 22	Used	ww	02_ww
259951	SIB f 22	247552	SIB d 22	219115	SIB a 22	Excluded	ww	ww_ww
259950	SIB n 22	247552	SIB d 22	219115	SIB a 22	Excluded	ww	ww_ww
259949	SIB n 22	247552	SIB d 22	219115	SIB a 22	Excluded	ww	ww_ww
259940	NEM a 21	205850	NEM n 09 21	159467	NEM n 21	Used	ww	09_ww
259939	NEM n 09 21	205850	NEM n 09 21	159467	NEM n 21	Used	09	09_ww
259938	NEM a 09 21	205850	NEM n 09 21	159467	NEM n 21	Used	09	09_ww
259937	NEM n 21	205850	NEM n 09 21	159467	NEM n 21	Used	ww	09_ww
259936	NEM n 21	205850	NEM n 09 21	159467	NEM n 21	Used	ww	09_ww
259935	NEM n 21	205850	NEM n 09 21	159467	NEM n 21	Used	ww	09_ww
259934	NEM n 09 21	205850	NEM n 09 21	159467	NEM n 21	Used	09	09_ww
259912	SIB n 09 24	198720	SIB n 09 22	149695	SIB n 23	Used	09	09_ww
259660	NEM n 09 21	205607	NEM a 09 21	150366	NEM n 21	Used	09	09_ww
259659	NEM n 21	205607	NEM a 09 21	150366	NEM n 21	Used	ww	09_ww
259658	NEM n 21	205607	NEM a 09 21	150366	NEM n 21	Used	ww	09_ww
259656	SIB as 22	130399	SIB ns 22	152097	SIB a 22	Excluded	ww	ww_ww
259655	SIB ns 24	149704	SIB n 24	259656	SIB as 22	Excluded	ww	ww_ww
259654	NEM n 03	183223	NEM n 03	183224	NEM n 03 21	Used	03	03_03
259651	SIB ns 09 24	259654	NEM n 03	259655	SIB ns 24	Used	09	03_ww
259650	NEM as 03 21	222645	NEM a 21	222646	NEM ns 09 21	Used	03	ww_09
259649	NEM n	259650	NEM as 03 21	259651	SIB ns 09 24	Excluded	ww	03_09
259648	NEM n 21	172782	NEM n 21	160642	NEM a 21	Excluded	ww	ww_ww
259647	NEM a	259648	NEM n 21	170126	NEM a	Excluded	ww	ww_ww
259646	NEM ns 21	112841	NEM as 21	173512	NEM n 21	Excluded	ww	ww_ww
259645	NEM as 21	259646	NEM ns 21	259647	NEM a	Excluded	ww	ww_ww
259644	NEM as 21	204930	NEM n 09 21	259645	NEM as 21	Used	ww	09_ww
259468	NEM a 09 21	225698	NEM a 03 21	226423	NEM a 09 21	Excluded	09	03_09
259467	NEM a 03 21	225698	NEM a 03 21	226423	NEM a 09 21	Excluded	03	03_09
259466	NEM a 09 21	225698	NEM a 03 21	226423	NEM a 09 21	Excluded	09	03_09
259465	NEM a 21	225698	NEM a 03 21	226423	NEM a 09 21	Excluded	ww	03_09
259460	NEM n 21	227717	NEM n	231432	NEM n 09 21	Used	ww	ww_09
259459	NEM a	227717	NEM n	231432	NEM n 09 21	Used	ww	ww_09
259458	NEM a	227717	NEM n	231432	NEM n 09 21	Used	ww	ww_09
259457	NEM n 21	227717	NEM n	231432	NEM n 09 21	Used	ww	ww_09
259456	NEM a 09	227717	NEM n	231432	NEM n 09 21	Used	09	ww_09
259455	NEM n 09	227717	NEM n	231432	NEM n 09 21	Used	09	ww_09
259447	SIB ny 22	218476	SIB n 09 22	212568	SIB n 22	Used	ww	09_ww
259446	SIB n 22	218476	SIB n 09 22	212568	SIB n 22	Used	ww	09_ww
259445	SIB n 09 22	218476	SIB n 09 22	212568	SIB n 22	Used	09	09_ww
259444	SIB n 09 22	218476	SIB n 09 22	212568	SIB n 22	Used	09	09_ww
259443	SIB ny 22	218476	SIB n 09 22	212568	SIB n 22	Used	ww	09_ww
259436	SIB n 09	205607	NEM a 09 21	190179	SIB f 24	Used	09	09_ww
259435	SIB f 24	205607	NEM a 09 21	190179	SIB f 24	Used	ww	09_ww
259434	NEM n	210101	NEM n 21	194070	NEM n	Excluded	ww	ww_ww
259433	NEM n	210101	NEM n 21	194070	NEM n	Excluded	ww	ww_ww
259432	NEM ns	210101	NEM n 21	194070	NEM n	Excluded	ww	ww_ww
259431	NEM ns 21	210101	NEM n 21	194070	NEM n	Excluded	ww	ww_ww
259430	NEM ns 21	210101	NEM n 21	194070	NEM n	Excluded	ww	ww_ww
259428	SIB n 24	247055	SIB n 24	222724	SIB n 24	Excluded	ww	ww_ww
259427	SIB n 24	247055	SIB n 24	222724	SIB n 24	Excluded	ww	ww_ww
259426	SIB n 24	247055	SIB n 24	222724	SIB n 24	Excluded	ww	ww_ww
259425	SIB n 24	247055	SIB n 24	222724	SIB n 24	Excluded	ww	ww_ww
259424	SIB n 22	247055	SIB n 24	222724	SIB n 24	Excluded	ww	ww_ww
259289	SIB a 03 24	250199	NEM a 21	207422	SIB f 09 22	Used	03	ww_09
259288	SIB g 24	250199	NEM a 21	207422	SIB f 09 22	Used	ww	ww_09
259247	NEM a 21	139443	NEM a 09 21	179445	NEM a 09 21	Used	ww	09_09
259246	NEM a 21	139443	NEM a 09 21	179445	NEM a 09 21	Used	ww	09_09
259245	NEM a 09 21	139443	NEM a 09 21	179445	NEM a 09 21	Used	09	09_09
259244	NEM a 09 21	139443	NEM a 09 21	179445	NEM a 09 21	Used	09	09_09
259240	SIB g 23	223781	SIB n 23	194826	SIB gs 09 23	Used	ww	ww_09
259239	SIB g 23	223781	SIB n 23	194826	SIB gs 09 23	Used	ww	ww_09
259238	SIB g 23	223781	SIB n 23	194826	SIB gs 09 23	Used	ww	ww_09
259237	SIB f 23	223781	SIB n 23	194826	SIB gs 09 23	Used	ww	ww_09
259236	SIB fs 23	223781	SIB n 23	194826	SIB gs 09 23	Used	ww	ww_09
259232	SIB ny 24	148859	SIB ny 22	153293	NEM as 21	Excluded	ww	ww_ww
259231	SIB ay 24	148859	SIB ny 22	153293	NEM as 21	Excluded	ww	ww_ww
259230	SIB ny 24	148859	SIB ny 22	153293	NEM as 21	Excluded	ww	ww_ww
259229	SIB g 09	157343	NEM e 09 21 (ds 09 21)	212981	SIB g 03	Excluded	09	09_03
259228	NEM e 09 21 (es 09 21)	157343	NEM e 09 21 (ds 09 21)	212981	SIB g 03	Excluded	09	09_03
259227	SIB ns	160171	SIB ns 09 22	206435	SIB ns 24	Used	ww	09_ww
259226	SIB ns 23	160171	SIB ns 09 22	206435	SIB ns 24	Used	ww	09_ww
259225	SIB n 23	160171	SIB ns 09 22	206435	SIB ns 24	Used	ww	09_ww
259224	SIB n 24	160171	SIB ns 09 22	206435	SIB ns 24	Used	ww	09_ww
259223	SIB ns 24	160171	SIB ns 09 22	206435	SIB ns 24	Used	ww	09_ww
259168	NEM a 09 21	193666	NEM a 09 21	179496	NEM as 09 21	Used	09	09_09
259167	NEM a 09 21	193666	NEM a 09 21	179496	NEM as 09 21	Used	09	09_09
259166	NEM a 09 21	193666	NEM a 09 21	179496	NEM as 09 21	Used	09	09_09
259093	SIB n 09	207266	SIB d 09 23	239380	SIB n 09 24	Used	09	09_09
259092	SIB n 09	207266	SIB d 09 23	239380	SIB n 09 24	Used	09	09_09
259091	SIB n 23	207266	SIB d 09 23	239380	SIB n 09 24	Used	ww	09_09
259090	SIB f 09 24	207266	SIB d 09 23	239380	SIB n 09 24	Used	09	09_09
259089	SIB f 09 24	207266	SIB d 09 23	239380	SIB n 09 24	Used	09	09_09
258988	SIB fy 23	147393	SIB d 22	191143	NEM ns 21	Excluded	ww	ww_ww
258987	SIB f 24	147393	SIB d 22	191143	NEM ns 21	Excluded	ww	ww_ww
258986	SIB f 23	147393	SIB d 22	191143	NEM ns 21	Excluded	ww	ww_ww
258985	SIB fs 24	147393	SIB d 22	191143	NEM ns 21	Excluded	ww	ww_ww
258916	SIB ns 09	114518	SIB n 23	203978	SIB ns 09	Used	09	ww_09
258915	SIB ns	114518	SIB n 23	203978	SIB ns 09	Used	ww	ww_09
258914	SIB ns	114518	SIB n 23	203978	SIB ns 09	Used	ww	ww_09
258913	SIB ny 23	195581	NEM n 21	139830	SIB n 23	Excluded	ww	ww_ww
258912	SIB n 22	195581	NEM n 21	139830	SIB n 23	Excluded	ww	ww_ww
258911	SIB n 22	195581	NEM n 21	139830	SIB n 23	Excluded	ww	ww_ww
258910	NEM a 21	195581	NEM n 21	139830	SIB n 23	Excluded	ww	ww_ww
258881	SIB n 09 22	191469	SIB ny 22	203245	SIB n 09 22	Used	09	ww_09
258880	SIB n 09 22	191469	SIB ny 22	203245	SIB n 09 22	Used	09	ww_09
258879	SIB n 22	191469	SIB ny 22	203245	SIB n 09 22	Used	ww	ww_09
258878	SIB n 22	191469	SIB ny 22	203245	SIB n 09 22	Used	ww	ww_09
258877	SIB n 09 22	191469	SIB ny 22	203245	SIB n 09 22	Used	09	ww_09
258876	SIB n 22	191469	SIB ny 22	203245	SIB n 09 22	Used	ww	ww_09
258788	SIB ny 24	183150	SIB ny 24	174252	NEM as 21	Excluded	ww	ww_ww
258787	SIB ny 24	183150	SIB ny 24	174252	NEM as 21	Excluded	ww	ww_ww
258786	SIB ny 24	183150	SIB ny 24	174252	NEM as 21	Excluded	ww	ww_ww
258785	NEM ny 21	183150	SIB ny 24	174252	NEM as 21	Excluded	ww	ww_ww
258784	NEM ny 21	183150	SIB ny 24	174252	NEM as 21	Excluded	ww	ww_ww
258611	SIB n 24	211833	SIB n 02 21 64	125042	SIB n 24	Used	ww	02_ww
258610	SIB n	211833	SIB n 02 21 64	125042	SIB n 24	Used	ww	02_ww
258600	NEM a 09 21	250199	NEM a 21	233868	NEM a 09 21	Used	09	ww_09
258599	NEM a 09 21	250199	NEM a 21	233868	NEM a 09 21	Used	09	ww_09
258598	NEM a 09	250199	NEM a 21	233868	NEM a 09 21	Used	09	ww_09
258284	NEM a 02 21	157346	NEM a 09 21	187755	NEM n 09 21	Used	02	09_09
258283	NEM f 21					Excluded	ww	unknown_unknown
258282	NEM n 21					Excluded	ww	unknown_unknown
258281	NEM fs 21	225706	NEM d 21	258283	NEM f 21	Excluded	ww	ww_ww
258280	NEM a 21	258282	NEM n 21	225711	NEM a 03	Used	ww	ww_03
258279	NEM fs 21	258280	NEM a 21	258281	NEM fs 21	Excluded	ww	ww_ww
258278	NEM ns 09 21	258284	NEM a 02 21	182906	NEM n	Used	09	02_ww
258277	SIB w 61	186693	SIB w 64	258279	NEM fs 21	Excluded	white	white_ww
258276	SIB w 64	258277	SIB w 61	258278	NEM ns 09 21	Excluded	white	white_09
258275	NEM f 03 21					Excluded	03	unknown_unknown
258274	NEM a 03					Excluded	03	unknown_unknown
258273	NEM f 03 21	258274	NEM a 03	258275	NEM f 03 21	Used	03	03_03
258272	NEM n 03 21					Excluded	03	unknown_unknown
258271	NEM a 03 21					Excluded	03	unknown_unknown
258270	NEM g 09 21					Excluded	09	unknown_unknown
258269	NEM n 21					Excluded	ww	unknown_unknown
258268	NEM n 09 21	258271	NEM a 03 21	258272	NEM n 03 21	Used	09	03_03
258267	NEM n 03 21	258269	NEM n 21	258270	NEM g 09 21	Used	03	ww_09
258266	NEM f 03 21	193595	NEM n 21	258273	NEM f 03 21	Used	03	ww_03
258265	NEM a 03	258267	NEM n 03 21	258268	NEM n 09 21	Excluded	03	03_09
258264	NEM f	258265	NEM a 03	258266	NEM f 03 21	Used	ww	03_03
258263	NEM a	209513	NEM a 21	181061	NEM as 03 21	Used	ww	ww_03
258262	NEM n	258263	NEM a	258264	NEM f	Excluded	ww	ww_ww
258245	SIB n 22	186432	SIB a	196995	SIB n 22	Excluded	ww	ww_ww
258244	SIB n 23	186432	SIB a	196995	SIB n 22	Excluded	ww	ww_ww
258243	SIB n 23	186432	SIB a	196995	SIB n 22	Excluded	ww	ww_ww
258242	NEM n 21	186432	SIB a	196995	SIB n 22	Excluded	ww	ww_ww
258241	NEM n 21	186432	SIB a	196995	SIB n 22	Excluded	ww	ww_ww
258201	SIB d 22	195544	SIB n 22	234847	SIB fy 24	Excluded	ww	ww_ww
258200	SIB d 22	195544	SIB n 22	234847	SIB fy 24	Excluded	ww	ww_ww
258199	SIB n 24	195544	SIB n 22	234847	SIB fy 24	Excluded	ww	ww_ww
258198	SIB n 24	195544	SIB n 22	234847	SIB fy 24	Excluded	ww	ww_ww
258197	SIB n 22	195544	SIB n 22	234847	SIB fy 24	Excluded	ww	ww_ww
258189	NEM a 21	173673	NEM a 21	161396	NEM a 21	Excluded	ww	ww_ww
258188	NEM a 21	173673	NEM a 21	161396	NEM a 21	Excluded	ww	ww_ww
258187	NEM a 21	173673	NEM a 21	161396	NEM a 21	Excluded	ww	ww_ww
258186	NEM a 21	173673	NEM a 21	161396	NEM a 21	Excluded	ww	ww_ww
258185	NEM a 21	173673	NEM a 21	161396	NEM a 21	Excluded	ww	ww_ww
258184	NEM n 09 21	173673	NEM a 21	176880	NEM f 03	Used	09	ww_03
258183	NEM n 09	173673	NEM a 21	176880	NEM f 03	Used	09	ww_03
258083	SIB n 24	149108	SIB d 24	149109	SIB f 09 24	Used	ww	ww_09
258082	SIB d 24	149108	SIB d 24	149109	SIB f 09 24	Used	ww	ww_09
258081	SIB d 24	149108	SIB d 24	149109	SIB f 09 24	Used	ww	ww_09
258080	SIB d 24	149108	SIB d 24	149109	SIB f 09 24	Used	ww	ww_09
257896	NEM n	247552	SIB d 22	169777	SIB f	Excluded	ww	ww_ww
257895	NEM n	247552	SIB d 22	169777	SIB f	Excluded	ww	ww_ww
257894	NEM d	247552	SIB d 22	169777	SIB f	Excluded	ww	ww_ww
257893	SIB n 24	247552	SIB d 22	169777	SIB f	Excluded	ww	ww_ww
257892	NEM a 21					Excluded	ww	unknown_unknown
257891	NEM n 21					Excluded	ww	unknown_unknown
257890	NEM n 21	257891	NEM n 21	257892	NEM a 21	Excluded	ww	ww_ww
257889	NEM a	162549	NEM n 09 21	162550	NEM as 03 21	Excluded	ww	09_03
257888	NEM a 21	257889	NEM a	257890	NEM n 21	Excluded	ww	ww_ww
257887	NEM a 21	257888	NEM a 21	257008	NEM a 21	Excluded	ww	ww_ww
257886	NEM a 21	257007	NEM n 21	257887	NEM a 21	Excluded	ww	ww_ww
257802	SIB n 03	221310	SIB n 24	208261	SIB n 09 22	Used	03	ww_09
257801	SIB n 09 22	221310	SIB n 24	208261	SIB n 09 22	Used	09	ww_09
257800	SIB n 22	221310	SIB n 24	208261	SIB n 09 22	Used	ww	ww_09
257799	SIB n 22	221310	SIB n 24	208261	SIB n 09 22	Used	ww	ww_09
257653	NEM a 03 21	117543	NEM a 21	160292	NEM a 03 21	Used	03	ww_03
257652	NEM a 09 21	117543	NEM a 21	160292	NEM a 03 21	Used	09	ww_03
257651	NEM a 03 21	117543	NEM a 21	160292	NEM a 03 21	Used	03	ww_03
257650	NEM a 21	117543	NEM a 21	160292	NEM a 03 21	Used	ww	ww_03
257649	SIB d 23	205607	NEM a 09 21	229573	SIB f 24	Used	ww	09_ww
257648	SIB d 09 23	205607	NEM a 09 21	229573	SIB f 24	Used	09	09_ww
257647	SIB d 09 23	205607	NEM a 09 21	229573	SIB f 24	Used	09	09_ww
257646	SIB d 09 23	205607	NEM a 09 21	229573	SIB f 24	Used	09	09_ww
257645	SIB f 23	205607	NEM a 09 21	229573	SIB f 24	Used	ww	09_ww
257519	SIB ds 09 24	215512	SIB ds 09 23	192328	SIB fs 09	Used	09	09_09
257518	SIB fs 03 23	215512	SIB ds 09 23	192328	SIB fs 09	Used	03	09_09
257517	SIB ds 09 23	215512	SIB ds 09 23	192328	SIB fs 09	Used	09	09_09
257516	SIB ds 03 23	215512	SIB ds 09 23	192328	SIB fs 09	Used	03	09_09
257515	SIB ds 03 23	215512	SIB ds 09 23	192328	SIB fs 09	Used	03	09_09
257318	NEM ns 21	170120	NEM as 09 21	144959	NEM n 09 21	Used	ww	09_09
257317	NEM a 09	170120	NEM as 09 21	144959	NEM n 09 21	Used	09	09_09
257204	NEM as 21	254379	NEM a 21	254392	NEM ns 21	Excluded	ww	ww_ww
257203	NEM as 21	254379	NEM a 21	254392	NEM ns 21	Excluded	ww	ww_ww
257202	NEM as 21	254379	NEM a 21	254392	NEM ns 21	Excluded	ww	ww_ww
257201	NEM as 21	254379	NEM a 21	254392	NEM ns 21	Excluded	ww	ww_ww
257031	SIB n 24	228057	SIB n 09 22	153258	SIB n 09 24	Used	ww	09_09
257030	SIB n 24	228057	SIB n 09 22	153258	SIB n 09 24	Used	ww	09_09
257029	SIB a 24	228057	SIB n 09 22	153258	SIB n 09 24	Used	ww	09_09
257028	SIB n 09 22	228057	SIB n 09 22	153258	SIB n 09 24	Used	09	09_09
257027	SIB a 09 22	228057	SIB n 09 22	153258	SIB n 09 24	Used	09	09_09
257013	SIB ny 23	214793	SIB ny 22	184541	NEM ay 09 21	Used	ww	ww_09
257012	NEM a 21	172782	NEM n 21	160622	NEM as 03 21	Used	ww	ww_03
257011	NEM n 03 21	164792	NEM n 09 21	212565	NEM n 21	Used	03	09_ww
257010	NEM n 21	162542	NEM n 21	175016	NEM a 21	Excluded	ww	ww_ww
257009	NEM n 21	257011	NEM n 03 21	257008	NEM a 21	Used	ww	03_ww
257008	NEM a 21	170123	NEM a 21	257012	NEM a 21	Excluded	ww	ww_ww
257007	NEM n 21	257009	NEM n 21	257010	NEM n 21	Excluded	ww	ww_ww
257006	NEM n 21	257007	NEM n 21	257008	NEM a 21	Excluded	ww	ww_ww
257005	NEM n 21					Excluded	ww	unknown_unknown
257004	NEM n 21					Excluded	ww	unknown_unknown
257003	NEM n 21	31538	NEM a 21	181053	NEM n 21	Excluded	ww	ww_ww
257002	NEM a 21	257004	NEM n 21	257005	NEM n 21	Excluded	ww	ww_ww
257001	NEM a 03 21	175019	NEM a 03 21	257002	NEM a 21	Used	03	03_ww
257000	NEM a					Excluded	ww	unknown_unknown
256999	NEM n 09 21	257000	NEM a	231468	NEM n 03 21	Used	09	ww_03
256998	NEM n 21					Excluded	ww	unknown_unknown
256997	NEM n					Excluded	ww	unknown_unknown
256996	NEM n 21	256997	NEM n	256998	NEM n 21	Excluded	ww	ww_ww
256995	NEM n 09 21	157344	NEM a 09 21	256999	NEM n 09 21	Used	09	09_09
256994	NEM n 21	172780	NEM n 21	256996	NEM n 21	Excluded	ww	ww_ww
256993	NEM a 21	138597	NEM n 21	257001	NEM a 03 21	Used	ww	ww_03
256992	NEM n 09	256994	NEM n 21	256995	NEM n 09 21	Used	09	ww_09
256991	NEM n 09	256992	NEM n 09	256993	NEM a 21	Used	09	09_ww
256894	SIB ns 09 24	165273	SIB ns 09 22	134369	SIB ns 03 24	Excluded	09	09_03
256893	SIB ns 09 24	165273	SIB ns 09 22	134369	SIB ns 03 24	Excluded	09	09_03
256892	SIB ns 03 24	165273	SIB ns 09 22	134369	SIB ns 03 24	Excluded	03	09_03
256891	SIB ns 09 24	165273	SIB ns 09 22	134369	SIB ns 03 24	Excluded	09	09_03
256890	SIB n 09 24	165273	SIB ns 09 22	134369	SIB ns 03 24	Excluded	09	09_03
256833	NEM a 03 21	222304	SIB w 61	143595	NEM a 09 21	Excluded	03	white_09
256832	SIB w 61	222304	SIB w 61	143595	NEM a 09 21	Excluded	white	white_09
256831	SIB w 61	222304	SIB w 61	143595	NEM a 09 21	Excluded	white	white_09
256830	SIB w 61	222304	SIB w 61	143595	NEM a 09 21	Excluded	white	white_09
256829	NEM n 03 21	222304	SIB w 61	143595	NEM a 09 21	Excluded	03	white_09
256828	NEM n 03 21	222304	SIB w 61	143595	NEM a 09 21	Excluded	03	white_09
256771	NEM n 21	207414	NEM n 09	182063	NEM n 21	Used	ww	09_ww
256770	NEM a	207414	NEM n 09	182063	NEM n 21	Used	ww	09_ww
256769	NEM n 21	207414	NEM n 09	182063	NEM n 21	Used	ww	09_ww
256768	NEM a	207414	NEM n 09	182063	NEM n 21	Used	ww	09_ww
256488	NEM n 21	210101	NEM n 21	219869	NEM a 09 21	Used	ww	ww_09
256487	NEM n 03 21	210101	NEM n 21	219869	NEM a 09 21	Used	03	ww_09
256486	NEM a 21	210101	NEM n 21	219869	NEM a 09 21	Used	ww	ww_09
256485	NEM a 21	210101	NEM n 21	219869	NEM a 09 21	Used	ww	ww_09
256484	NEM a 03 21	210101	NEM n 21	219869	NEM a 09 21	Used	03	ww_09
256483	SIB ny 22	216343	SIB d 09 22	219322	SIB n 24	Used	ww	09_ww
256482	SIB fy 22	216343	SIB d 09 22	219322	SIB n 24	Used	ww	09_ww
256481	SIB a 02 21 64	173667	SIB ny 22	147645	SIB ns 02 21 64	Used	02	ww_02
256480	SIB ns 22	173667	SIB ny 22	147645	SIB ns 02 21 64	Used	ww	ww_02
256479	SIB n 03 22	173667	SIB ny 22	147645	SIB ns 02 21 64	Used	03	ww_02
256478	SIB fs 22	173667	SIB ny 22	204428	SIB ds 24	Excluded	ww	ww_ww
256477	SIB f 24	173667	SIB ny 22	204428	SIB ds 24	Excluded	ww	ww_ww
256476	SIB f 24	173667	SIB ny 22	204428	SIB ds 24	Excluded	ww	ww_ww
256475	SIB fs 24	173667	SIB ny 22	204428	SIB ds 24	Excluded	ww	ww_ww
256474	SIB fs 24	173667	SIB ny 22	204428	SIB ds 24	Excluded	ww	ww_ww
256473	SIB d 24	173667	SIB ny 22	204428	SIB ds 24	Excluded	ww	ww_ww
256467	NEM a 09 21	240232	NEM n 09 21	198639	NEM a 21	Used	09	09_ww
256466	NEM n 21	240232	NEM n 09 21	198639	NEM a 21	Used	ww	09_ww
256465	NEM n 09 21	240232	NEM n 09 21	198639	NEM a 21	Used	09	09_ww
256464	NEM a 09 21	240232	NEM n 09 21	198639	NEM a 21	Used	09	09_ww
256463	NEM a 09 21	240232	NEM n 09 21	198639	NEM a 21	Used	09	09_ww
256462	NEM a 21	240232	NEM n 09 21	198639	NEM a 21	Used	ww	09_ww
256392	NEM a 21	160615	NEM n 09 21 (n 21)	211899	NEM n 21	Used	ww	09_ww
256387	NEM n 03 21	205850	NEM n 09 21	223751	NEM a 03 21	Excluded	03	09_03
256386	NEM n 03 21	205850	NEM n 09 21	223751	NEM a 03 21	Excluded	03	09_03
256385	NEM n 03 21	205850	NEM n 09 21	223751	NEM a 03 21	Excluded	03	09_03
256384	NEM n 09 21	205850	NEM n 09 21	223751	NEM a 03 21	Excluded	09	09_03
256383	NEM n 03 21	205850	NEM n 09 21	223751	NEM a 03 21	Excluded	03	09_03
256382	NEM a 03 21	205850	NEM n 09 21	223751	NEM a 03 21	Excluded	03	09_03
256265	SIB n 24	110214	SIB n 24	199154	SIB n 24	Excluded	ww	ww_ww
256264	SIB n 24	110214	SIB n 24	199154	SIB n 24	Excluded	ww	ww_ww
256263	SIB n 22	110214	SIB n 24	199154	SIB n 24	Excluded	ww	ww_ww
256017	NEM n 21	205607	NEM a 09 21	189586	NEM n 21	Used	ww	09_ww
256016	NEM n 21	205607	NEM a 09 21	189586	NEM n 21	Used	ww	09_ww
256015	NEM a 09 21	205607	NEM a 09 21	189586	NEM n 21	Used	09	09_ww
256014	NEM a 09 21	205607	NEM a 09 21	189586	NEM n 21	Used	09	09_ww
256013	NEM n 21	205607	NEM a 09 21	189586	NEM n 21	Used	ww	09_ww
256012	NEM a 09 21	205607	NEM a 09 21	189586	NEM n 21	Used	09	09_ww
256011	NEM n 21	205607	NEM a 09 21	189586	NEM n 21	Used	ww	09_ww
255977	SIB n 24	246000	SIB ny 22	246002	SIB n 24	Excluded	ww	ww_ww
255976	SIB n 22	143257	SIB n 09 24	75902	SIB ny 24	Used	ww	09_ww
255975	SIB e 09 24					Excluded	09	unknown_unknown
255974	SIB n	255976	SIB n 22	255977	SIB n 24	Excluded	ww	ww_ww
255973	SIB d 24	255974	SIB n	255975	SIB e 09 24	Used	ww	ww_09
255821	NEM n 09 21	223749	NEM a 03 21	202446	NEM n 21	Used	09	03_ww
255820	NEM n 03 21	223749	NEM a 03 21	202446	NEM n 21	Used	03	03_ww
255819	NEM n 09	223749	NEM a 03 21	202446	NEM n 21	Used	09	03_ww
255818	NEM n 03 21	223749	NEM a 03 21	202446	NEM n 21	Used	03	03_ww
255817	NEM n 03 21	142148	NEM n 03 21	177391	NEM as 21	Used	03	03_ww
255816	NEM n 03 21	142148	NEM n 03 21	177391	NEM as 21	Used	03	03_ww
255815	NEM a 21	142148	NEM n 03 21	177391	NEM as 21	Used	ww	03_ww
255814	NEM ns 21	142148	NEM n 03 21	177391	NEM as 21	Used	ww	03_ww
255813	NEM n 21	142148	NEM n 03 21	177391	NEM as 21	Used	ww	03_ww
255812	NEM n 09 21	142148	NEM n 03 21	177391	NEM as 21	Used	09	03_ww
255732	SIB ny 22	166290	SIB ny 23	103951	SIB n 09 22	Used	ww	ww_09
255490	NEM n	160615	NEM n 09 21 (n 21)	202453	NEM n 09 21	Used	ww	09_09
255489	NEM n 21	160615	NEM n 09 21 (n 21)	202453	NEM n 09 21	Used	ww	09_09
255488	NEM n 21	160615	NEM n 09 21 (n 21)	202453	NEM n 09 21	Used	ww	09_09
255487	NEM a 09	160615	NEM n 09 21 (n 21)	202453	NEM n 09 21	Used	09	09_09
255486	NEM a 09 21	160615	NEM n 09 21 (n 21)	202453	NEM n 09 21	Used	09	09_09
255485	NEM n 09 21	160615	NEM n 09 21 (n 21)	211897	NEM n 09 21	Used	09	09_09
255484	NEM n 09 21	160615	NEM n 09 21 (n 21)	211897	NEM n 09 21	Used	09	09_09
255483	NEM n 09	160615	NEM n 09 21 (n 21)	211897	NEM n 09 21	Used	09	09_09
255482	NEM n 09 21	160615	NEM n 09 21 (n 21)	211897	NEM n 09 21	Used	09	09_09
255481	NEM n	160615	NEM n 09 21 (n 21)	211897	NEM n 09 21	Used	ww	09_09
255480	NEM n	160615	NEM n 09 21 (n 21)	211897	NEM n 09 21	Used	ww	09_09
255470	SIB ns 22	129107	SIB ns 22	176144	SIB ny 22	Excluded	ww	ww_ww
255469	SIB ns 22	129107	SIB ns 22	176144	SIB ny 22	Excluded	ww	ww_ww
255468	SIB ns 22	129107	SIB ns 22	176144	SIB ny 22	Excluded	ww	ww_ww
255441	NEM ds 09 21	139443	NEM a 09 21	219811	NEM f 03 21	Excluded	09	09_03
255440	NEM as 21	139443	NEM a 09 21	219811	NEM f 03 21	Excluded	ww	09_03
255439	NEM d 03 21	139443	NEM a 09 21	219811	NEM f 03 21	Excluded	03	09_03
255438	NEM n 21	139443	NEM a 09 21	219811	NEM f 03 21	Excluded	ww	09_03
255437	NEM ns 02 21	139443	NEM a 09 21	219811	NEM f 03 21	Excluded	02	09_03
255436	NEM f 02 21	139443	NEM a 09 21	219811	NEM f 03 21	Excluded	02	09_03
255429	SIB n 09 24	149108	SIB d 24	213963	SIB a 09 23	Used	09	ww_09
255428	SIB n 09 24	149108	SIB d 24	213963	SIB a 09 23	Used	09	ww_09
255427	SIB n 09 24	149108	SIB d 24	213963	SIB a 09 23	Used	09	ww_09
255426	SIB f 24	149108	SIB d 24	213963	SIB a 09 23	Used	ww	ww_09
255425	SIB g 24	149108	SIB d 24	213963	SIB a 09 23	Used	ww	ww_09
255406	NEM ns 09 21	180088	NEM ns 03 21	219624	NEM n 21	Used	09	03_ww
255405	NEM ns 09 21	180088	NEM ns 03 21	219624	NEM n 21	Used	09	03_ww
255404	NEM ns 09 21	180088	NEM ns 03 21	219624	NEM n 21	Used	09	03_ww
255285	SIB n 09	39979	SIB es 09 24 (es 24)	88441	SIB n 09	Used	09	09_09
255284	SIB ns	39979	SIB es 09 24 (es 24)	88441	SIB n 09	Used	ww	09_09
255283	SIB ns 09	39979	SIB es 09 24 (es 24)	88441	SIB n 09	Used	09	09_09
255282	SIB ns 09 23	39979	SIB es 09 24 (es 24)	88441	SIB n 09	Used	09	09_09
255170	SIB ny 09 22	238007	SIB ny 22	220933	SIB f 09	Used	09	ww_09
255169	SIB ny 22	238007	SIB ny 22	220933	SIB f 09	Used	ww	ww_09
255168	SIB ay 09 22	238007	SIB ny 22	220933	SIB f 09	Used	09	ww_09
255167	SIB f 09	238007	SIB ny 22	220933	SIB f 09	Used	09	ww_09
255166	SIB ny 22	238007	SIB ny 22	220933	SIB f 09	Used	ww	ww_09
255161	SIB a 23	250199	NEM a 21	182441	SIB a	Excluded	ww	ww_ww
255160	SIB a	250199	NEM a 21	182441	SIB a	Excluded	ww	ww_ww
255159	SIB a	250199	NEM a 21	182441	SIB a	Excluded	ww	ww_ww
255158	SIB a	250199	NEM a 21	182441	SIB a	Excluded	ww	ww_ww
255139	SIB n 24	138616	SIB d 24	127366	SIB n 24	Excluded	ww	ww_ww
255138	SIB n 24	138616	SIB d 24	127366	SIB n 24	Excluded	ww	ww_ww
255137	SIB f 24	138616	SIB d 24	127366	SIB n 24	Excluded	ww	ww_ww
255136	SIB f 24	138616	SIB d 24	127366	SIB n 24	Excluded	ww	ww_ww
255135	SIB g	138616	SIB d 24	127366	SIB n 24	Excluded	ww	ww_ww
255134	SIB g	138616	SIB d 24	151571	SIB f	Excluded	ww	ww_ww
255133	SIB d 24	138616	SIB d 24	151571	SIB f	Excluded	ww	ww_ww
255132	SIB d 24	138616	SIB d 24	151571	SIB f	Excluded	ww	ww_ww
255131	SIB d 24	138616	SIB d 24	151571	SIB f	Excluded	ww	ww_ww
255130	SIB a 23	138616	SIB d 24	151571	SIB f	Excluded	ww	ww_ww
254988	SIB ns	202492	SIB ns 03 24	191763	SIB n 24	Used	ww	03_ww
254987	SIB n 03	202492	SIB ns 03 24	191763	SIB n 24	Used	03	03_ww
254986	SIB ny 22	245991	SIB a 24	164963	SIB ny 22	Excluded	ww	ww_ww
254985	SIB ay 24	245991	SIB a 24	164963	SIB ny 22	Excluded	ww	ww_ww
254984	SIB ny 24	245991	SIB a 24	164963	SIB ny 22	Excluded	ww	ww_ww
254983	SIB ay 24	245991	SIB a 24	164963	SIB ny 22	Excluded	ww	ww_ww
254955	SIB g 22	222161	SIB d	181646	NEM a 21	Excluded	ww	ww_ww
254954	SIB a	222161	SIB d	181646	NEM a 21	Excluded	ww	ww_ww
254953	NEM g 21	222161	SIB d	181646	NEM a 21	Excluded	ww	ww_ww
254952	NEM n 21	222161	SIB d	181646	NEM a 21	Excluded	ww	ww_ww
254935	NEM n 21	180537	NEM n 21	148355	NEM ns 03 21	Used	ww	ww_03
254934	NEM n 21	180537	NEM n 21	148355	NEM ns 03 21	Used	ww	ww_03
254933	NEM ns 03 21	180537	NEM n 21	148355	NEM ns 03 21	Used	03	ww_03
254932	NEM ns 03 21	180537	NEM n 21	148355	NEM ns 03 21	Used	03	ww_03
254832	SIB n 24	219327	SIB ns 22	219324	SIB n 24	Excluded	ww	ww_ww
254831	SIB a 22	219327	SIB ns 22	219324	SIB n 24	Excluded	ww	ww_ww
254830	SIB n 22	219327	SIB ns 22	219324	SIB n 24	Excluded	ww	ww_ww
254829	SIB ny 24	219327	SIB ns 22	219324	SIB n 24	Excluded	ww	ww_ww
254802	SIB n 03 24	176958	SIB n 03 24	251202	SIB n 22	Used	03	03_ww
254801	SIB ny 22	149700	SIB ny 22	149701	NEM ny 21	Excluded	ww	ww_ww
254800	SIB ny 22	143031	SIB n 09 22	254801	SIB ny 22	Used	ww	09_ww
254799	SIB n 24	143033	SIB n 09 24	207313	SIB n 24	Used	ww	09_ww
254798	SIB ny 22	254799	SIB n 24	254800	SIB ny 22	Excluded	ww	ww_ww
254797	SIB ny 22	254798	SIB ny 22	208503	SIB ny 09 24	Used	ww	ww_09
254796	NEM a 21	143596	NEM a 21	157347	NEM a 21	Excluded	ww	ww_ww
254795	NEM a 21	231433	NEM a 21	254796	NEM a 21	Excluded	ww	ww_ww
254794	SIB e 09 24	231904	SIB e 24	202110	SIB fs 09	Used	09	ww_09
254793	SIB g 09 23	254794	SIB e 09 24	254795	NEM a 21	Used	09	09_ww
254762	SIB ns 09 24	168707	SIB ns 09 22	170965	SIB n 23	Used	09	09_ww
254761	SIB n 23	168707	SIB ns 09 22	170965	SIB n 23	Used	ww	09_ww
254760	SIB a 09	168707	SIB ns 09 22	170965	SIB n 23	Used	09	09_ww
254759	SIB ns 09 24	168707	SIB ns 09 22	170965	SIB n 23	Used	09	09_ww
254714	SIB ny 24	148812	SIB ny 22	242775	SIB ny 24	Excluded	ww	ww_ww
254713	SIB ny 24	148812	SIB ny 22	242775	SIB ny 24	Excluded	ww	ww_ww
254712	SIB ny 24	148812	SIB ny 22	242775	SIB ny 24	Excluded	ww	ww_ww
254711	SIB ny 22	148812	SIB ny 22	242775	SIB ny 24	Excluded	ww	ww_ww
254554	NEM n 21	204610	NEM n 21	225000	NEM n 09 21	Used	ww	ww_09
254553	NEM n 09 21	204610	NEM n 21	225000	NEM n 09 21	Used	09	ww_09
254552	NEM n 21	204610	NEM n 21	225000	NEM n 09 21	Used	ww	ww_09
254551	NEM a 09 21	204610	NEM n 21	225000	NEM n 09 21	Used	09	ww_09
254550	NEM n 21	204610	NEM n 21	225000	NEM n 09 21	Used	ww	ww_09
254399	NEM ns 21	216875	NEM a 03 21	249966	NEM ns 21	Used	ww	03_ww
254398	NEM as 21	254394	NEM n 09	254399	NEM ns 21	Used	ww	09_ww
254397	NEM ns 21	107005	NEM ns 21	123093	NEM n	Excluded	ww	ww_ww
254396	NEM a 21	254397	NEM ns 21	221999	NEM ns 09 21	Used	ww	ww_09
254395	NEM a 03 21	216875	NEM a 03 21	254396	NEM a 21	Used	03	03_ww
254394	NEM n 09	209513	NEM a 21	198588	NEM n 03 21	Used	09	ww_03
254393	NEM n 09	254394	NEM n 09	254395	NEM a 03 21	Excluded	09	09_03
254392	NEM ns 21	216875	NEM a 03 21	249966	NEM ns 21	Used	ww	03_ww
254390	NEM a 09 21	219628	NEM as 09 21	173768	NEM a 21	Used	09	09_ww
254389	NEM a 21	231165	NEM a 21	254386	NEM a 03 21	Used	ww	ww_03
254388	NEM n 21	254387	NEM n 21	160628	NEM n 21	Excluded	ww	ww_ww
254387	NEM n 21					Excluded	ww	unknown_unknown
254386	NEM a 03 21					Excluded	03	unknown_unknown
254385	NEM n 21	254387	NEM n 21	160628	NEM n 21	Excluded	ww	ww_ww
254384	NEM a 21	231165	NEM a 21	254386	NEM a 03 21	Used	ww	ww_03
254383	NEM n 21	254388	NEM n 21	254389	NEM a 21	Excluded	ww	ww_ww
254382	NEM a 21	254384	NEM a 21	254385	NEM n 21	Excluded	ww	ww_ww
254381	NEM a 21	199195	NEM n 21	254390	NEM a 09 21	Used	ww	ww_09
254380	NEM a 21	254382	NEM a 21	254383	NEM n 21	Excluded	ww	ww_ww
254379	NEM a 21	254380	NEM a 21	254381	NEM a 21	Excluded	ww	ww_ww
254361	NEM a 21	231711	NEM n	235046	NEM a 21	Excluded	ww	ww_ww
254360	NEM a 21	231711	NEM n	235046	NEM a 21	Excluded	ww	ww_ww
254359	NEM n 21	231711	NEM n	235046	NEM a 21	Excluded	ww	ww_ww
254358	NEM n 21	231711	NEM n	235046	NEM a 21	Excluded	ww	ww_ww
254357	NEM n	231711	NEM n	235046	NEM a 21	Excluded	ww	ww_ww
254356	SIB ns 09 23	67882	SIB ns 22	229614	NEM fs 09 21	Used	09	ww_09
254355	SIB a 24	67882	SIB ns 22	229614	NEM fs 09 21	Used	ww	ww_09
254354	SIB a 24	67882	SIB ns 22	229614	NEM fs 09 21	Used	ww	ww_09
254353	SIB d 23	67882	SIB ns 22	229614	NEM fs 09 21	Used	ww	ww_09
254337	SIB n 23	216298	SIB n 22	212486	SIB f	Excluded	ww	ww_ww
254336	SIB n 23	216298	SIB n 22	212486	SIB f	Excluded	ww	ww_ww
254335	SIB n 23	216298	SIB n 22	212486	SIB f	Excluded	ww	ww_ww
254334	SIB d 23	216298	SIB n 22	212486	SIB f	Excluded	ww	ww_ww
254103	NEM n	127931	NEM n	167522	NEM a 09 21	Used	ww	ww_09
254102	NEM a 09 21	127931	NEM n	167522	NEM a 09 21	Used	09	ww_09
254101	NEM a 09 21	127931	NEM n	167522	NEM a 09 21	Used	09	ww_09
253993	SIB n 03	67882	SIB ns 22	211269	SIB fs 03 24	Used	03	ww_03
253992	SIB ds 03	67882	SIB ns 22	211269	SIB fs 03 24	Used	03	ww_03
253991	SIB e 09 22	67882	SIB ns 22	211269	SIB fs 03 24	Used	09	ww_03
253979	SIB ny 09 22	173667	SIB ny 22	209525	SIB ny 09 22	Used	09	ww_09
253937	SIB n 09 22	198720	SIB n 09 22	149696	SIB n 22	Used	09	09_ww
253936	SIB n 24	245991	SIB a 24	176952	SIB ny 22	Excluded	ww	ww_ww
253935	SIB ny 24	245991	SIB a 24	176952	SIB ny 22	Excluded	ww	ww_ww
253934	SIB ny 22	245991	SIB a 24	176952	SIB ny 22	Excluded	ww	ww_ww
253933	SIB ny 22	245991	SIB a 24	176952	SIB ny 22	Excluded	ww	ww_ww
253932	SIB n 09 22	106894	SIB ns 09 22	175634	SIB f 09 22	Used	09	09_09
253931	SIB fs 22	106894	SIB ns 09 22	175634	SIB f 09 22	Used	ww	09_09
253930	SIB ns 22	106894	SIB ns 09 22	175634	SIB f 09 22	Used	ww	09_09
253929	SIB ns 09 22	106894	SIB ns 09 22	175634	SIB f 09 22	Used	09	09_09
253838	NEM n 21	60997	NEM n 21	83274	NEM f 21	Excluded	ww	ww_ww
253837	NEM n 21	143598	NEM n 21	253838	NEM n 21	Excluded	ww	ww_ww
253836	SIB n 09 23	160443	SIB w 61	207307	SIB ny 22	Excluded	09	white_ww
253835	NEM a 21	204932	NEM n 09 21	253837	NEM n 21	Used	ww	09_ww
253834	NEM n 09 21	253835	NEM a 21	253836	SIB n 09 23	Used	09	ww_09
253833	SIB fy 22	147151	SIB d 22	174608	NEM a 09 21	Used	ww	ww_09
253832	NEM gs 09 21	164457	NEM n 09 21	253833	SIB fy 22	Used	09	09_ww
253831	SIB n 09 23	147151	SIB d 22	184864	NEM a 09 21	Used	09	ww_09
253818	NEM ns 09 21	226510	NEM ns 09 21	224613	NEM a 21	Used	09	09_ww
253817	NEM a 09	226510	NEM ns 09 21	224613	NEM a 21	Used	09	09_ww
253816	NEM a	226510	NEM ns 09 21	224613	NEM a 21	Used	ww	09_ww
253776	SIB ns 24	124728	SIB ns 22	164889	SIB f 24	Excluded	ww	ww_ww
253775	SIB ns 22	124728	SIB ns 22	164889	SIB f 24	Excluded	ww	ww_ww
253774	SIB d 22	124728	SIB ns 22	164889	SIB f 24	Excluded	ww	ww_ww
253773	SIB ns 24	124728	SIB ns 22	164889	SIB f 24	Excluded	ww	ww_ww
253772	SIB n 24	124728	SIB ns 22	164889	SIB f 24	Excluded	ww	ww_ww
253771	SIB n 22	124728	SIB ns 22	164889	SIB f 24	Excluded	ww	ww_ww
253743	SIB f 23	211056	SIB d 23	168583	NEM n 21 (ns 21)	Excluded	ww	ww_ww
253742	SIB f 23	211056	SIB d 23	168583	NEM n 21 (ns 21)	Excluded	ww	ww_ww
253741	NEM f 21	211056	SIB d 23	168583	NEM n 21 (ns 21)	Excluded	ww	ww_ww
253740	NEM n 21	211056	SIB d 23	168583	NEM n 21 (ns 21)	Excluded	ww	ww_ww
253739	NEM n 21	211056	SIB d 23	168583	NEM n 21 (ns 21)	Excluded	ww	ww_ww
253647	SIB a 24	172457	SIB ns 24	147391	SIB n 24	Excluded	ww	ww_ww
253646	SIB ny 22	172457	SIB ns 24	203282	SIB ny 22	Excluded	ww	ww_ww
253645	SIB ny 22	172457	SIB ns 24	203282	SIB ny 22	Excluded	ww	ww_ww
253644	SIB ny 22	172457	SIB ns 24	203282	SIB ny 22	Excluded	ww	ww_ww
253627	SIB ns 09 24	179498	SIB ns 09 24	156722	SIB fs 09 24	Used	09	09_09
253626	SIB ns 03 22	253627	SIB ns 09 24	222261	SIB ns 03 24	Excluded	03	09_03
253554	NEM n 09 21	90858	NEM a 02 21	170463	NEM n 21	Used	09	02_ww
253553	NEM n 09	90858	NEM a 02 21	170463	NEM n 21	Used	09	02_ww
253552	NEM a 09 21	90858	NEM a 02 21	170463	NEM n 21	Used	09	02_ww
253551	NEM n 09	90858	NEM a 02 21	170463	NEM n 21	Used	09	02_ww
253550	SIB n 24	219327	SIB ns 22	216341	SIB g 09 24	Used	ww	ww_09
253549	SIB ds 22	219327	SIB ns 22	216341	SIB g 09 24	Used	ww	ww_09
253548	SIB fs 24	219327	SIB ns 22	216341	SIB g 09 24	Used	ww	ww_09
253547	SIB a 22	219327	SIB ns 22	216341	SIB g 09 24	Used	ww	ww_09
253546	SIB f 22	219327	SIB ns 22	216341	SIB g 09 24	Used	ww	ww_09
253545	SIB gy 22	173667	SIB ny 22	145573	SIB d 09 24	Used	ww	ww_09
253544	SIB fy 22	173667	SIB ny 22	145573	SIB d 09 24	Used	ww	ww_09
253395	SIB n 22					Excluded	ww	unknown_unknown
253394	SIB a 09					Excluded	09	unknown_unknown
253393	SIB n 22	237428	SIB n 22	253395	SIB n 22	Excluded	ww	ww_ww
253392	SIB a 22	253393	SIB n 22	253394	SIB a 09	Used	ww	ww_09
253391	SIB g 24	253392	SIB a 22	225989	SIB g 24	Excluded	ww	ww_ww
253390	SIB a 09 23	131361	SIB n 03 23	253391	SIB g 24	Used	09	03_ww
253366	NEM a 21	173503	NEM a 03 21	194951	NEM a 09 21	Excluded	ww	03_09
253365	NEM a 09 21	173503	NEM a 03 21	194951	NEM a 09 21	Excluded	09	03_09
253364	NEM a 09 21	173503	NEM a 03 21	194951	NEM a 09 21	Excluded	09	03_09
253363	NEM a 21	173503	NEM a 03 21	194951	NEM a 09 21	Excluded	ww	03_09
253362	NEM a 03 21	173503	NEM a 03 21	194951	NEM a 09 21	Excluded	03	03_09
253361	NEM a 03 21	173503	NEM a 03 21	194951	NEM a 09 21	Excluded	03	03_09
253360	NEM a 09 21	173503	NEM a 03 21	194951	NEM a 09 21	Excluded	09	03_09
253359	SIB n 22	173503	NEM a 03 21	144774	SIB n 24	Used	ww	03_ww
253358	SIB n 09 23	173503	NEM a 03 21	144774	SIB n 24	Used	09	03_ww
253357	SIB n 09 23	173503	NEM a 03 21	144774	SIB n 24	Used	09	03_ww
253356	SIB n 09 23	173503	NEM a 03 21	144774	SIB n 24	Used	09	03_ww
253355	SIB n 09 23	173503	NEM a 03 21	144774	SIB n 24	Used	09	03_ww
253328	SIB n 09 22	228057	SIB n 09 22	175838	SIB ny 22	Used	09	09_ww
253327	SIB n 09 22	228057	SIB n 09 22	175838	SIB ny 22	Used	09	09_ww
253326	SIB n 09 22	228057	SIB n 09 22	175838	SIB ny 22	Used	09	09_ww
253325	SIB ny 22	228057	SIB n 09 22	175838	SIB ny 22	Used	ww	09_ww
253306	NEM n	223855	NEM n	92367	NEM n	Excluded	ww	ww_ww
253305	NEM n	223855	NEM n	92367	NEM n	Excluded	ww	ww_ww
253190	SIB e 09 24	207266	SIB d 09 23	189213	SIB g 09 24	Used	09	09_09
253189	SIB d 09 23	207266	SIB d 09 23	189213	SIB g 09 24	Used	09	09_09
253188	SIB f 09 24	207266	SIB d 09 23	189213	SIB g 09 24	Used	09	09_09
253187	SIB gs 09	207266	SIB d 09 23	189213	SIB g 09 24	Used	09	09_09
252929	SIB ny 11					Excluded	ww	unknown_unknown
252928	SIB n 09 22					Excluded	09	unknown_unknown
252927	SIB ny 11	86240	SIB n 24	252929	SIB ny 11	Excluded	ww	ww_ww
252926	SIB n 09 23	252928	SIB n 09 22	106604	SIB n 23	Used	09	09_ww
252925	SIB ny 03 11	252926	SIB n 09 23	252927	SIB ny 11	Used	03	09_ww
252924	SIB ny 22	128909	SIB ny 22	252925	SIB ny 03 11	Used	ww	ww_03
252923	SIB ny 22	252924	SIB ny 22	149699	SIB ny 22	Excluded	ww	ww_ww
252922	SIB ny 09 22	167010	SIB ny 09 22	252923	SIB ny 22	Used	09	09_ww
252778	SIB n 22	96963	SIB ny 24	157359	SIB n 22	Excluded	ww	ww_ww
252721	SIB ny 22	148921	SIB ny 22	119133	SIB n 09 24 (n 24)	Used	ww	ww_09
252720	SIB n 22	148921	SIB ny 22	119133	SIB n 09 24 (n 24)	Used	ww	ww_09
252679	NEM a	238007	SIB ny 22	209221	NEM g	Excluded	ww	ww_ww
252678	NEM a	238007	SIB ny 22	209221	NEM g	Excluded	ww	ww_ww
252677	NEM a	238007	SIB ny 22	209221	NEM g	Excluded	ww	ww_ww
252676	SIB ay 22	238007	SIB ny 22	209221	NEM g	Excluded	ww	ww_ww
252675	SIB ny 22	238007	SIB ny 22	209221	NEM g	Excluded	ww	ww_ww
252671	NEM n 21	204610	NEM n 21	161763	NEM n	Excluded	ww	ww_ww
252670	NEM n 21	204610	NEM n 21	161763	NEM n	Excluded	ww	ww_ww
252669	NEM n 21	204610	NEM n 21	161763	NEM n	Excluded	ww	ww_ww
252668	NEM n 21	204610	NEM n 21	161763	NEM n	Excluded	ww	ww_ww
252667	NEM n 21	204610	NEM n 21	161763	NEM n	Excluded	ww	ww_ww
252666	NEM n 21	204610	NEM n 21	161763	NEM n	Excluded	ww	ww_ww
252665	NEM a 21	204610	NEM n 21	161763	NEM n	Excluded	ww	ww_ww
252658	SIB g 01 21 64	196701	NEM a 03 21	222328	SIB g 03	Used	01	03_03
252657	SIB g 01 62	196701	NEM a 03 21	222328	SIB g 03	Used	01	03_03
252656	SIB a 02 64	196701	NEM a 03 21	222328	SIB g 03	Used	02	03_03
252655	SIB a 09 23	196701	NEM a 03 21	222328	SIB g 03	Used	09	03_03
252654	SIB a 01 21 64	196701	NEM a 03 21	222328	SIB g 03	Used	01	03_03
252572	SIB n 24	186492	SIB n 22	209979	SIB ns 24	Excluded	ww	ww_ww
252571	SIB ns 22	186492	SIB n 22	209979	SIB ns 24	Excluded	ww	ww_ww
252570	SIB n 09 23	173503	NEM a 03 21	167016	SIB ny 22	Used	09	03_ww
252569	SIB n 09 23	173503	NEM a 03 21	167016	SIB ny 22	Used	09	03_ww
252568	SIB n 23	173503	NEM a 03 21	167016	SIB ny 22	Used	ww	03_ww
252567	SIB n 09 24	173503	NEM a 03 21	167016	SIB ny 22	Used	09	03_ww
252566	SIB n 09 23	173503	NEM a 03 21	167016	SIB ny 22	Used	09	03_ww
252565	SIB n 24	173503	NEM a 03 21	167016	SIB ny 22	Used	ww	03_ww
252564	SIB n 23	173503	NEM a 03 21	167016	SIB ny 22	Used	ww	03_ww
252538	NEM d 09 21	196701	NEM a 03 21	189537	NEM fs 02 21	Excluded	09	03_02
252532	NEM a 21	227499	NEM n 21	162541	NEM a 21	Excluded	ww	ww_ww
252531	NEM n 21	227499	NEM n 21	162541	NEM a 21	Excluded	ww	ww_ww
252530	NEM n 21	227499	NEM n 21	162541	NEM a 21	Excluded	ww	ww_ww
252529	NEM a 21	227499	NEM n 21	162541	NEM a 21	Excluded	ww	ww_ww
252528	NEM n 21	227499	NEM n 21	162541	NEM a 21	Excluded	ww	ww_ww
252502	NEM d 09 21	249942	NEM d 09 21	252403	NEM f 03 21	Excluded	09	09_03
252501	NEM d 09 21	249942	NEM d 09 21	252403	NEM f 03 21	Excluded	09	09_03
252500	NEM f 09 21	249942	NEM d 09 21	252403	NEM f 03 21	Excluded	09	09_03
252403	NEM f 03 21	182057	NEM ds 09 21	182058	NEM n 21	Used	03	09_ww
252333	SIB ny 24	140770	SIB ny 09 24	100242	SIB n 22	Used	ww	09_ww
252332	SIB ny 09 24	140770	SIB ny 09 24	100242	SIB n 22	Used	09	09_ww
252331	SIB ny 24	140770	SIB ny 09 24	100242	SIB n 22	Used	ww	09_ww
252330	SIB ny 24	140770	SIB ny 09 24	100242	SIB n 22	Used	ww	09_ww
252329	SIB n 24	140770	SIB ny 09 24	100242	SIB n 22	Used	ww	09_ww
252328	SIB n 09 24	140770	SIB ny 09 24	100242	SIB n 22	Used	09	09_ww
252327	SIB n 09 24	140770	SIB ny 09 24	100242	SIB n 22	Used	09	09_ww
252087	NEM n 09 21	225790	NEM ns 21	232137	NEM n 09 21	Used	09	ww_09
252086	NEM n 09 21	225790	NEM ns 21	232137	NEM n 09 21	Used	09	ww_09
252085	NEM n 09 21	225790	NEM ns 21	232137	NEM n 09 21	Used	09	ww_09
252084	NEM n 09 21	225790	NEM ns 21	232137	NEM n 09 21	Used	09	ww_09
252083	NEM n 09 21	225790	NEM ns 21	232137	NEM n 09 21	Used	09	ww_09
252059	NEM n 09 21	227917	NEM ns 09 21	225915	NEM n 21	Used	09	09_ww
252058	NEM n 21	227917	NEM ns 09 21	225915	NEM n 21	Used	ww	09_ww
252057	NEM a 21	227917	NEM ns 09 21	225915	NEM n 21	Used	ww	09_ww
252056	NEM n 21	227917	NEM ns 09 21	225915	NEM n 21	Used	ww	09_ww
252055	NEM a 09 21	227917	NEM ns 09 21	225915	NEM n 21	Used	09	09_ww
252042	NEM as 21	221912	SIB ns 22	174541	NEM as (a)	Excluded	ww	ww_ww
252041	SIB ns 24	221912	SIB ns 22	174541	NEM as (a)	Excluded	ww	ww_ww
252040	SIB ns 24	221912	SIB ns 22	174541	NEM as (a)	Excluded	ww	ww_ww
252039	SIB ns 24	221912	SIB ns 22	174541	NEM as (a)	Excluded	ww	ww_ww
252038	SIB as	221912	SIB ns 22	174541	NEM as (a)	Excluded	ww	ww_ww
252037	SIB ns 24	221912	SIB ns 22	174541	NEM as (a)	Excluded	ww	ww_ww
252036	SIB ns 22	221912	SIB ns 22	174541	NEM as (a)	Excluded	ww	ww_ww
252035	SIB d 23	39979	SIB es 09 24 (es 24)	59513	SIB ds 23	Used	ww	09_ww
252034	SIB ds 23	39979	SIB es 09 24 (es 24)	59513	SIB ds 23	Used	ww	09_ww
252023	SIB d 23	231465	NEM a 09	190790	SIB fs 23	Used	ww	09_ww
252022	SIB a 09 22	231465	NEM a 09	190790	SIB fs 23	Used	09	09_ww
252021	SIB a 09 22	231465	NEM a 09	190790	SIB fs 23	Used	09	09_ww
252005	NEM a 03 21	205607	NEM a 09 21	251990	NEM as 09 21	Used	03	09_09
252004	NEM a 09 21	205607	NEM a 09 21	251990	NEM as 09 21	Used	09	09_09
252003	NEM as 09 21	205607	NEM a 09 21	251990	NEM as 09 21	Used	09	09_09
251990	NEM as 09 21	216875	NEM a 03 21	249966	NEM ns 21	Used	09	03_ww
251735	SIB f 03 22	191096	SIB n 24 (n 03 24)	121738	SIB f 03	Used	03	03_03
251734	SIB n 24	104863	SIB ny 22	104864	SIB fy 23	Excluded	ww	ww_ww
251733	SIB n 09 22	153397	SIB n 22	251735	SIB f 03 22	Used	09	ww_03
251732	SIB n 24 (n 09 24)	76008	SIB n 09 24 (n 24)	251734	SIB n 24	Used	09	09_ww
251731	SIB n 09 22	251732	SIB n 24 (n 09 24)	251733	SIB n 09 22	Used	09	09_09
251643	NEM a 09 21	180088	NEM ns 03 21	202447	NEM n 09 21	Excluded	09	03_09
251642	NEM n 09 21	180088	NEM ns 03 21	202447	NEM n 09 21	Excluded	09	03_09
251641	NEM n 09 21	180088	NEM ns 03 21	202447	NEM n 09 21	Excluded	09	03_09
251640	NEM a 09 21	180088	NEM ns 03 21	202447	NEM n 09 21	Excluded	09	03_09
251639	NEM n 03 21	180088	NEM ns 03 21	202447	NEM n 09 21	Excluded	03	03_09
251638	NEM n 03 21	180088	NEM ns 03 21	202447	NEM n 09 21	Excluded	03	03_09
251525	NEM n 09 21	222304	SIB w 61	164783	SIB n 23	Excluded	09	white_ww
251524	NEM a 09 21	222304	SIB w 61	164783	SIB n 23	Excluded	09	white_ww
251523	NEM n 09 21	222304	SIB w 61	164783	SIB n 23	Excluded	09	white_ww
251522	SIB w 64	222304	SIB w 61	164783	SIB n 23	Excluded	white	white_ww
251521	SIB n 03 24	251515	NEM as 03 21	222259	SIB n 22	Used	03	03_ww
251520	SIB as 09 24	251515	NEM as 03 21	222259	SIB n 22	Used	09	03_ww
251519	SIB ns 09 24	251515	NEM as 03 21	222259	SIB n 22	Used	09	03_ww
251518	SIB n 09 24	251515	NEM as 03 21	222259	SIB n 22	Used	09	03_ww
251517	SIB as 09 24	251515	NEM as 03 21	222259	SIB n 22	Used	09	03_ww
251516	SIB a 24	251515	NEM as 03 21	222259	SIB n 22	Used	ww	03_ww
251515	NEM as 03 21	181060	NEM a 21	181061	NEM as 03 21	Used	03	ww_03
251342	SIB a 22	152100	SIB ny 22	152092	SIB ay 22	Excluded	ww	ww_ww
251341	SIB ay 22	152100	SIB ny 22	152092	SIB ay 22	Excluded	ww	ww_ww
251340	SIB n 24	152100	SIB ny 22	95926	SIB n 23	Excluded	ww	ww_ww
251321	NEM ns 21	195665	NEM ns 09 21	181043	NEM g 03 21	Excluded	ww	09_03
251320	NEM d 09 21	195665	NEM ns 09 21	181043	NEM g 03 21	Excluded	09	09_03
251319	SIB n 09 23	218476	SIB n 09 22	216882	NEM a 03 21	Excluded	09	09_03
251318	SIB n 09 22	218476	SIB n 09 22	216882	NEM a 03 21	Excluded	09	09_03
251317	SIB n 09 22	218476	SIB n 09 22	216882	NEM a 03 21	Excluded	09	09_03
251316	SIB n 22	218476	SIB n 09 22	216882	NEM a 03 21	Excluded	ww	09_03
251315	SIB n 03 23	218476	SIB n 09 22	216882	NEM a 03 21	Excluded	03	09_03
251314	SIB n 09 23	218476	SIB n 09 22	216882	NEM a 03 21	Excluded	09	09_03
251290	NEM as 03 21	89901	NEM as 02 21	140480	NEM a 09 21	Used	03	02_09
251289	NEM as 09 21	89901	NEM as 02 21	140480	NEM a 09 21	Used	09	02_09
251288	NEM a 09 21	89901	NEM as 02 21	140480	NEM a 09 21	Used	09	02_09
251287	NEM as 09 21	89901	NEM as 02 21	140480	NEM a 09 21	Used	09	02_09
251286	NEM as 09 21	89901	NEM as 02 21	140480	NEM a 09 21	Used	09	02_09
251285	NEM n 21	187769	NEM n 21	147783	NEM n 21	Excluded	ww	ww_ww
251284	NEM n 21	187769	NEM n 21	147783	NEM n 21	Excluded	ww	ww_ww
251283	NEM n 21	187769	NEM n 21	147783	NEM n 21	Excluded	ww	ww_ww
251282	NEM n 21	187769	NEM n 21	147783	NEM n 21	Excluded	ww	ww_ww
251207	SIB n 22	63479	SIB n 22	152891	SIB ns 24	Excluded	ww	ww_ww
251206	SIB n 23	125332	SIB ns 23	138880	SIB ny 24	Excluded	ww	ww_ww
251205	SIB n 22	152890	SIB ns 22	251207	SIB n 22	Excluded	ww	ww_ww
251204	SIB n 23	48646	SIB ny 22	251206	SIB n 23	Excluded	ww	ww_ww
251203	SIB n 22	251204	SIB n 23	251205	SIB n 22	Excluded	ww	ww_ww
251202	SIB n 22	176960	SIB n 22	251203	SIB n 22	Excluded	ww	ww_ww
251201	SIB n 22	176958	SIB n 03 24	251202	SIB n 22	Used	ww	03_ww
251200	NEM n 03 21	193666	NEM a 09 21	186900	NEM n 03 21	Excluded	03	09_03
251199	NEM a 03 21	193666	NEM a 09 21	221388	NEM a 03 21	Excluded	03	09_03
251198	NEM a 03 21	193666	NEM a 09 21	221388	NEM a 03 21	Excluded	03	09_03
251197	NEM a 09 21	193666	NEM a 09 21	221388	NEM a 03 21	Excluded	09	09_03
251196	NEM a 03 21	193666	NEM a 09 21	221388	NEM a 03 21	Excluded	03	09_03
251174	SIB n 09 24	103993	SIB n 09 24	119054	SIB ns 09	Used	09	09_09
251173	SIB n 09 22	103993	SIB n 09 24	119054	SIB ns 09	Used	09	09_09
251172	SIB n 09 22	103993	SIB n 09 24	119054	SIB ns 09	Used	09	09_09
251171	SIB n 09	103993	SIB n 09 24	119054	SIB ns 09	Used	09	09_09
251170	SIB n 09	163928	SIB n	142931	SIB n 09	Used	09	ww_09
251143	NEM g	181648	NEM a 21	200977	NEM g	Excluded	ww	ww_ww
251142	NEM a 21	181648	NEM a 21	200977	NEM g	Excluded	ww	ww_ww
251141	NEM g 21	181648	NEM a 21	200977	NEM g	Excluded	ww	ww_ww
251140	NEM a	181648	NEM a 21	200977	NEM g	Excluded	ww	ww_ww
251139	NEM a	181648	NEM a 21	200977	NEM g	Excluded	ww	ww_ww
251073	SIB n 09	213775	SIB a	213783	SIB w 61	Excluded	09	ww_white
251072	SIB n 09 23	213775	SIB a	213783	SIB w 61	Excluded	09	ww_white
251071	SIB a 09 23	213775	SIB a	213783	SIB w 61	Excluded	09	ww_white
251070	SIB a 09	213775	SIB a	213783	SIB w 61	Excluded	09	ww_white
251069	SIB w 61	213775	SIB a	213783	SIB w 61	Excluded	white	ww_white
251068	SIB w 61	213775	SIB a	213783	SIB w 61	Excluded	white	ww_white
251031	NEM n	205607	NEM a 09 21	132883	NEM ns 21	Used	ww	09_ww
251030	NEM n 09	205607	NEM a 09 21	132883	NEM ns 21	Used	09	09_ww
251029	NEM n	205607	NEM a 09 21	132883	NEM ns 21	Used	ww	09_ww
251028	NEM n 09	205607	NEM a 09 21	132883	NEM ns 21	Used	09	09_ww
251027	NEM n	205607	NEM a 09 21	132883	NEM ns 21	Used	ww	09_ww
251026	NEM n	205607	NEM a 09 21	132883	NEM ns 21	Used	ww	09_ww
251014	NEM a 21	200155	NEM a 21	163760	NEM n 21	Excluded	ww	ww_ww
251013	NEM a 21	200155	NEM a 21	163760	NEM n 21	Excluded	ww	ww_ww
251012	NEM a 21	200155	NEM a 21	163760	NEM n 21	Excluded	ww	ww_ww
251011	NEM n	200155	NEM a 21	163760	NEM n 21	Excluded	ww	ww_ww
251004	SIB ds 22	221912	SIB ns 22	193041	SIB fy 22	Excluded	ww	ww_ww
251003	SIB ny 22	221912	SIB ns 22	193041	SIB fy 22	Excluded	ww	ww_ww
251002	SIB gs 22	221912	SIB ns 22	193041	SIB fy 22	Excluded	ww	ww_ww
251001	SIB d 22	221912	SIB ns 22	193041	SIB fy 22	Excluded	ww	ww_ww
251000	SIB ns 24	221904	SIB ny 23	207308	SIB fs 24	Excluded	ww	ww_ww
250999	SIB ns 24	221904	SIB ny 23	207308	SIB fs 24	Excluded	ww	ww_ww
250998	SIB ns 24	221904	SIB ny 23	207308	SIB fs 24	Excluded	ww	ww_ww
250997	SIB ns 24	221904	SIB ny 23	207308	SIB fs 24	Excluded	ww	ww_ww
250996	SIB ns 24	221904	SIB ny 23	207308	SIB fs 24	Excluded	ww	ww_ww
250995	SIB ns 24	221904	SIB ny 23	207308	SIB fs 24	Excluded	ww	ww_ww
250994	SIB as 24	221904	SIB ny 23	207308	SIB fs 24	Excluded	ww	ww_ww
250993	SIB ay 24	221904	SIB ny 23	207308	SIB fs 24	Excluded	ww	ww_ww
250992	SIB w 64	221912	SIB ns 22	225530	SIB w 61	Excluded	white	ww_white
250991	SIB w 64	221912	SIB ns 22	225530	SIB w 61	Excluded	white	ww_white
250990	SIB w 61	221912	SIB ns 22	225530	SIB w 61	Excluded	white	ww_white
250989	NEM a 21	221912	SIB ns 22	225530	SIB w 61	Excluded	ww	ww_white
250988	NEM n	221912	SIB ns 22	225530	SIB w 61	Excluded	ww	ww_white
250955	SIB n 22	82531	NEM n 21	178278	SIB n 22	Excluded	ww	ww_ww
250954	SIB n 22	82531	NEM n 21	178278	SIB n 22	Excluded	ww	ww_ww
250953	SIB n 22	82531	NEM n 21	178278	SIB n 22	Excluded	ww	ww_ww
250952	SIB n 22	82531	NEM n 21	178278	SIB n 22	Excluded	ww	ww_ww
250878	SIB n 09 24	173504	SIB n 09 24	207307	SIB ny 22	Used	09	09_ww
250877	SIB n 22	173504	SIB n 09 24	207307	SIB ny 22	Used	ww	09_ww
250540	SIB n 24	177504	SIB n 09 24	89641	SIB f 09 23	Used	ww	09_09
250539	SIB a 23	177504	SIB n 09 24	89641	SIB f 09 23	Used	ww	09_09
250538	SIB n 09 23	177504	SIB n 09 24	89641	SIB f 09 23	Used	09	09_09
250537	SIB d 24	177504	SIB n 09 24	89641	SIB f 09 23	Used	ww	09_09
250536	SIB n 09 23	177504	SIB n 09 24	89641	SIB f 09 23	Used	09	09_09
250411	SIB n 24	161635	SIB ay 24	221861	SIB fs 09 24	Used	ww	ww_09
250410	SIB es 24	161635	SIB ay 24	221861	SIB fs 09 24	Used	ww	ww_09
250409	SIB a 24	161635	SIB ay 24	221861	SIB fs 09 24	Used	ww	ww_09
250408	SIB as 24	161635	SIB ay 24	221861	SIB fs 09 24	Used	ww	ww_09
250407	SIB fs 24	161635	SIB ay 24	221861	SIB fs 09 24	Used	ww	ww_09
250406	SIB a 24	202084	SIB ds 03 24	175452	SIB a 24	Used	ww	03_ww
250405	SIB g 09 24	202084	SIB ds 03 24	175452	SIB a 24	Used	09	03_ww
250404	SIB as 24	202084	SIB ds 03 24	175452	SIB a 24	Used	ww	03_ww
250403	SIB n 24	202084	SIB ds 03 24	175452	SIB a 24	Used	ww	03_ww
250205	NEM n 21	89827	NEM n 21	160640	NEM n 21	Excluded	ww	ww_ww
250204	NEM a 21	231165	NEM a 21	250205	NEM n 21	Excluded	ww	ww_ww
250203	NEM a 21	143596	NEM a 21	157347	NEM a 21	Excluded	ww	ww_ww
250202	NEM a 21	173769	NEM a 21	173770	NEM a 03 21	Used	ww	ww_03
250201	NEM a 21	250203	NEM a 21	250204	NEM a 21	Excluded	ww	ww_ww
250200	NEM a 21	185619	NEM a 03 21	250202	NEM a 21	Used	ww	03_ww
250199	NEM a 21	250200	NEM a 21	250201	NEM a 21	Excluded	ww	ww_ww
250145	SIB e	220930	SIB d 24	224605	NEM d	Excluded	ww	ww_ww
250144	SIB e	220930	SIB d 24	224605	NEM d	Excluded	ww	ww_ww
250143	NEM d	220930	SIB d 24	224605	NEM d	Excluded	ww	ww_ww
250142	NEM d	220930	SIB d 24	224605	NEM d	Excluded	ww	ww_ww
250141	SIB ny 22	238007	SIB ny 22	163998	NEM n	Excluded	ww	ww_ww
250140	SIB n 22	238007	SIB ny 22	163998	NEM n	Excluded	ww	ww_ww
250139	NEM n	238007	SIB ny 22	163998	NEM n	Excluded	ww	ww_ww
250138	NEM n	238007	SIB ny 22	163998	NEM n	Excluded	ww	ww_ww
250137	NEM g 09 21	181648	NEM a 21	224611	NEM f 09	Used	09	ww_09
250136	NEM f 09 21	181648	NEM a 21	224611	NEM f 09	Used	09	ww_09
250135	NEM f 21	181648	NEM a 21	224611	NEM f 09	Used	ww	ww_09
250134	NEM a 21	181648	NEM a 21	203281	SIB ny 22	Excluded	ww	ww_ww
250133	NEM n 21	181648	NEM a 21	203281	SIB ny 22	Excluded	ww	ww_ww
250132	NEM a 21	181648	NEM a 21	203281	SIB ny 22	Excluded	ww	ww_ww
250131	NEM a 21	181648	NEM a 21	203281	SIB ny 22	Excluded	ww	ww_ww
250130	SIB ny 22	181648	NEM a 21	203281	SIB ny 22	Excluded	ww	ww_ww
250112	SIB n 24	250104	SIB n 09 24	125336	SIB ny 22	Used	ww	09_ww
250111	SIB n 22	250104	SIB n 09 24	125336	SIB ny 22	Used	ww	09_ww
250110	SIB n 22	250104	SIB n 09 24	125336	SIB ny 22	Used	ww	09_ww
250109	SIB n 24	179610	SIB n 22			Excluded	ww	ww_unknown
250108	SIB n 24	119057	SIB n 22	228520	SIB n (n 09 24)	Used	ww	ww_09
250107	SIB n 22	250109	SIB n 24	87470	SIB n 22	Excluded	ww	ww_ww
250106	SIB n 24	250107	SIB n 22	250108	SIB n 24	Excluded	ww	ww_ww
250105	SIB n 09 24					Excluded	09	unknown_unknown
250104	SIB n 09 24	250105	SIB n 09 24	250106	SIB n 24	Used	09	09_ww
250053	NEM n	133541	NEM a 21	209517	NEM n	Excluded	ww	ww_ww
250052	NEM a 21	181060	NEM a 21	250053	NEM n	Excluded	ww	ww_ww
250051	NEM n 21	203719	NEM n 21	250052	NEM a 21	Excluded	ww	ww_ww
249966	NEM ns 21	115959	NEM n 03 21	137463	NEM n 21	Used	ww	03_ww
249953	NEM d 09 21	249942	NEM d 09 21	249940	NEM f 03 21	Excluded	09	09_03
249952	NEM a 09 21	249942	NEM d 09 21	249940	NEM f 03 21	Excluded	09	09_03
249951	NEM n 09 21	249942	NEM d 09 21	249940	NEM f 03 21	Excluded	09	09_03
249950	NEM n 09 21	249942	NEM d 09 21	249940	NEM f 03 21	Excluded	09	09_03
249949	NEM n 09 21	249942	NEM d 09 21	249940	NEM f 03 21	Excluded	09	09_03
249948	NEM f 03 21	249942	NEM d 09 21	249940	NEM f 03 21	Excluded	03	09_03
249947	NEM fs 21					Excluded	ww	unknown_unknown
249946	NEM fs 21					Excluded	ww	unknown_unknown
249945	NEM d 21	172782	NEM n 21	249947	NEM fs 21	Excluded	ww	ww_ww
249944	NEM f 03 21	249945	NEM d 21	176882	NEM n 03 21	Used	03	ww_03
249943	NEM e 09 21	187545	NEM n 09 21	249944	NEM f 03 21	Excluded	09	09_03
249942	NEM d 09 21	249943	NEM e 09 21	247189	NEM d 09	Used	09	09_09
249941	NEM f 03 21	182057	NEM ds 09 21	182058	NEM n 21	Used	03	09_ww
249940	NEM f 03 21	205607	NEM a 09 21	249941	NEM f 03 21	Excluded	03	09_03
249914	NEM a 09 21	231465	NEM a 09	223840	SIB ns 24	Used	09	09_ww
249913	NEM a 09 21	231465	NEM a 09	223840	SIB ns 24	Used	09	09_ww
249912	NEM a 21	231465	NEM a 09	223840	SIB ns 24	Used	ww	09_ww
249911	SIB a 09 22	231465	NEM a 09	223840	SIB ns 24	Used	09	09_ww
249910	NEM a 09 21	231465	NEM a 09	223840	SIB ns 24	Used	09	09_ww
249909	NEM a 21	231465	NEM a 09	223840	SIB ns 24	Used	ww	09_ww
249807	SIB ny 23	184164	SIB ny 09 24	212633	SIB n 09 23	Used	ww	09_09
249787	SIB n 03 24	184164	SIB ny 09 24	229438	SIB n 24	Used	03	09_ww
249786	SIB n 09 24	184164	SIB ny 09 24	229438	SIB n 24	Used	09	09_ww
249785	SIB n 09 24	184164	SIB ny 09 24	229438	SIB n 24	Used	09	09_ww
249784	SIB n 24	184164	SIB ny 09 24	229438	SIB n 24	Used	ww	09_ww
249725	NEM a 09 21	170120	NEM as 09 21	210359	NEM n 21	Used	09	09_ww
249641	SIB n 22	80351	SIB n 22	97965	SIB ns 22	Excluded	ww	ww_ww
249640	SIB n 24	97964	SIB n 22	137222	SIB ny 23	Excluded	ww	ww_ww
249639	SIB n 24	249640	SIB n 24	249641	SIB n 22	Excluded	ww	ww_ww
249638	SIB ny 22	97964	SIB n 22	249639	SIB n 24	Excluded	ww	ww_ww
249602	NEM n 09 21	237437	NEM ns 03 21	224934	NEM a 03 21	Used	09	03_03
249601	NEM n 09 21	237437	NEM ns 03 21	224934	NEM a 03 21	Used	09	03_03
249600	NEM n 09 21	237437	NEM ns 03 21	224934	NEM a 03 21	Used	09	03_03
249599	NEM n 09 21	237437	NEM ns 03 21	224934	NEM a 03 21	Used	09	03_03
249598	NEM n 03 21	237437	NEM ns 03 21	224934	NEM a 03 21	Used	03	03_03
249597	NEM n 03 21	237437	NEM ns 03 21	224934	NEM a 03 21	Used	03	03_03
249484	NEM n	133529	NEM n	91691	NEM n	Excluded	ww	ww_ww
249483	NEM n	133529	NEM n	91691	NEM n	Excluded	ww	ww_ww
249482	NEM a	133529	NEM n	91691	NEM n	Excluded	ww	ww_ww
249481	NEM n	133529	NEM n	198638	NEM a	Excluded	ww	ww_ww
249480	NEM a	133529	NEM n	198638	NEM a	Excluded	ww	ww_ww
249479	NEM a	133529	NEM n	198638	NEM a	Excluded	ww	ww_ww
249478	NEM a	133529	NEM n	198638	NEM a	Excluded	ww	ww_ww
249477	NEM n	133529	NEM n	198638	NEM a	Excluded	ww	ww_ww
249476	NEM n	133529	NEM n	198638	NEM a	Excluded	ww	ww_ww
249275	SIB f 22	67882	SIB ns 22	186481	NEM fs	Excluded	ww	ww_ww
249274	SIB as 23	67882	SIB ns 22	186481	NEM fs	Excluded	ww	ww_ww
249273	SIB fs 22	67882	SIB ns 22	186481	NEM fs	Excluded	ww	ww_ww
249272	SIB f	67882	SIB ns 22	186481	NEM fs	Excluded	ww	ww_ww
249271	SIB e 24	67882	SIB ns 22	186481	NEM fs	Excluded	ww	ww_ww
249270	SIB d 23	67882	SIB ns 22	186481	NEM fs	Excluded	ww	ww_ww
249269	SIB a	67882	SIB ns 22	186481	NEM fs	Excluded	ww	ww_ww
249244	SIB d 24	149108	SIB d 24	189484	SIB f 23	Excluded	ww	ww_ww
249243	SIB e 24	149108	SIB d 24	189484	SIB f 23	Excluded	ww	ww_ww
249242	SIB e 24	149108	SIB d 24	189484	SIB f 23	Excluded	ww	ww_ww
249241	SIB f 23	149108	SIB d 24	189484	SIB f 23	Excluded	ww	ww_ww
249240	SIB d 23	39979	SIB es 09 24 (es 24)	79144	SIB f 09	Used	ww	09_09
249239	SIB ds 09 23	39979	SIB es 09 24 (es 24)	79144	SIB f 09	Used	09	09_09
249238	SIB n 23	39979	SIB es 09 24 (es 24)	79144	SIB f 09	Used	ww	09_09
249237	SIB ds 23	39979	SIB es 09 24 (es 24)	128635	SIB ds 22	Used	ww	09_ww
249236	SIB ds 23	39979	SIB es 09 24 (es 24)	128635	SIB ds 22	Used	ww	09_ww
249235	SIB ds 23	39979	SIB es 09 24 (es 24)	128635	SIB ds 22	Used	ww	09_ww
249234	SIB ds 23	39979	SIB es 09 24 (es 24)	128635	SIB ds 22	Used	ww	09_ww
249233	SIB a 24	149108	SIB d 24	160202	SIB a	Excluded	ww	ww_ww
249232	SIB a 24	149108	SIB d 24	160202	SIB a	Excluded	ww	ww_ww
249231	SIB n 24	149108	SIB d 24	160202	SIB a	Excluded	ww	ww_ww
249230	SIB f 24	149108	SIB d 24	160202	SIB a	Excluded	ww	ww_ww
249229	SIB f 24	149108	SIB d 24	160202	SIB a	Excluded	ww	ww_ww
249228	SIB g 24	149108	SIB d 24	160202	SIB a	Excluded	ww	ww_ww
249197	SIB d 22	172457	SIB ns 24	191757	SIB f 22	Excluded	ww	ww_ww
249196	SIB d 22	172457	SIB ns 24	191757	SIB f 22	Excluded	ww	ww_ww
249195	SIB ny 22	172457	SIB ns 24	191757	SIB f 22	Excluded	ww	ww_ww
249194	SIB ny 22	172457	SIB ns 24	191757	SIB f 22	Excluded	ww	ww_ww
249193	SIB ny 22	172457	SIB ns 24	191757	SIB f 22	Excluded	ww	ww_ww
249192	SIB fy 22	172457	SIB ns 24	191757	SIB f 22	Excluded	ww	ww_ww
249191	SIB ny 22	172457	SIB ns 24	117047	SIB g 22	Excluded	ww	ww_ww
249158	SIB n 24	209990	SIB ns 24	185914	SIB n 24	Excluded	ww	ww_ww
249157	SIB ns 24	209990	SIB ns 24	185914	SIB n 24	Excluded	ww	ww_ww
249156	SIB ns 24	209990	SIB ns 24	185914	SIB n 24	Excluded	ww	ww_ww
249155	SIB ns 24	209990	SIB ns 24	185914	SIB n 24	Excluded	ww	ww_ww
249154	SIB ns 22	209990	SIB ns 24	185914	SIB n 24	Excluded	ww	ww_ww
249153	SIB ns 22	209990	SIB ns 24	185914	SIB n 24	Excluded	ww	ww_ww
249152	SIB a	245991	SIB a 24	218463	SIB n 22	Excluded	ww	ww_ww
249151	SIB ay 24	245991	SIB a 24	218463	SIB n 22	Excluded	ww	ww_ww
249150	SIB a 24	245991	SIB a 24	218463	SIB n 22	Excluded	ww	ww_ww
249149	SIB n 24	245991	SIB a 24	218463	SIB n 22	Excluded	ww	ww_ww
248752	NEM ns	182056	NEM ns	157497	SIB fs 24	Excluded	ww	ww_ww
248751	NEM ns	182056	NEM ns	157497	SIB fs 24	Excluded	ww	ww_ww
248746	NEM a 21	205607	NEM a 09 21	231865	NEM n 21	Used	ww	09_ww
248484	SIB n 02 64	96785	SIB n 03 24	177178	SIB gs 11	Used	02	03_ww
248483	SIB ns 03 22	96785	SIB n 03 24	177178	SIB gs 11	Used	03	03_ww
248482	SIB ds 03 24	96785	SIB n 03 24	177178	SIB gs 11	Used	03	03_ww
248481	SIB ds 02 21 62	96785	SIB n 03 24	177178	SIB gs 11	Used	02	03_ww
248480	SIB ns 24	96785	SIB n 03 24	177178	SIB gs 11	Used	ww	03_ww
248479	SIB ns 24	96785	SIB n 03 24	177178	SIB gs 11	Used	ww	03_ww
248478	SIB ns 02 21 62	96785	SIB n 03 24	177178	SIB gs 11	Used	02	03_ww
248477	SIB fs 24	96785	SIB n 03 24	177178	SIB gs 11	Used	ww	03_ww
248476	SIB f 02 21 61	96785	SIB n 03 24	118191	SIB f 09 24	Excluded	02	03_09
248475	SIB n 03 24	96785	SIB n 03 24	118191	SIB f 09 24	Excluded	03	03_09
248474	SIB n 22	96785	SIB n 03 24	118191	SIB f 09 24	Excluded	ww	03_09
248473	SIB n 09 24	96785	SIB n 03 24	157677	SIB n 09 24	Excluded	09	03_09
248472	SIB n 03	96785	SIB n 03 24	157677	SIB n 09 24	Excluded	03	03_09
248471	SIB as 09 24	208954	SIB ns 22	212922	SIB a 09 24	Used	09	ww_09
248363	NEM a 09 21	170120	NEM as 09 21	205854	NEM n 09 21	Used	09	09_09
248362	NEM n 21	170120	NEM as 09 21	205854	NEM n 09 21	Used	ww	09_09
248361	NEM a 09 21	170120	NEM as 09 21	205854	NEM n 09 21	Used	09	09_09
248360	NEM n 03 21	170120	NEM as 09 21	205854	NEM n 09 21	Used	03	09_09
248359	NEM a 03 21	170120	NEM as 09 21	205854	NEM n 09 21	Used	03	09_09
248300	SIB n 09 23	218476	SIB n 09 22	216883	NEM ns 21	Used	09	09_ww
248299	SIB n 22	218476	SIB n 09 22	216883	NEM ns 21	Used	ww	09_ww
248298	SIB ns 09 23	218476	SIB n 09 22	216883	NEM ns 21	Used	09	09_ww
248297	SIB n 09 23	218476	SIB n 09 22	216883	NEM ns 21	Used	09	09_ww
248296	SIB ns 09 23	218476	SIB n 09 22	216883	NEM ns 21	Used	09	09_ww
248295	SIB ny 22	218476	SIB n 09 22	216883	NEM ns 21	Used	ww	09_ww
248272	NEM ns 21	225713	NEM a 21 (as 21)	131886	NEM ns 09 21	Used	ww	ww_09
248271	NEM ns 21	225713	NEM a 21 (as 21)	131886	NEM ns 09 21	Used	ww	ww_09
248270	NEM ns 21	225713	NEM a 21 (as 21)	131886	NEM ns 09 21	Used	ww	ww_09
248269	NEM ns 09 21	225713	NEM a 21 (as 21)	131886	NEM ns 09 21	Used	09	ww_09
248268	NEM ns 09 21	225713	NEM a 21 (as 21)	131886	NEM ns 09 21	Used	09	ww_09
248267	NEM ns 09 21	225713	NEM a 21 (as 21)	131886	NEM ns 09 21	Used	09	ww_09
248236	SIB d 09 23	205607	NEM a 09 21	213967	SIB f 09 23	Used	09	09_09
248235	SIB d 09 23	205607	NEM a 09 21	213967	SIB f 09 23	Used	09	09_09
248234	SIB n 09 23	205607	NEM a 09 21	213967	SIB f 09 23	Used	09	09_09
248233	SIB f 23	205607	NEM a 09 21	213967	SIB f 09 23	Used	ww	09_09
248232	SIB f 23	205607	NEM a 09 21	213967	SIB f 09 23	Used	ww	09_09
248231	SIB g 23	205607	NEM a 09 21	213967	SIB f 09 23	Used	ww	09_09
248230	SIB g 23	205607	NEM a 09 21	213967	SIB f 09 23	Used	ww	09_09
248229	SIB g 23	205607	NEM a 09 21	213967	SIB f 09 23	Used	ww	09_09
248202	NEM n 09	207414	NEM n 09	205593	NEM a 09	Used	09	09_09
248201	NEM n 09	207414	NEM n 09	205593	NEM a 09	Used	09	09_09
248200	NEM n 09	207414	NEM n 09	205593	NEM a 09	Used	09	09_09
248199	NEM n	207414	NEM n 09	205593	NEM a 09	Used	ww	09_09
248198	SIB ns 22	174890	SIB as 09 22	127023	SIB fs 24	Used	ww	09_ww
248197	SIB n 09 24	174890	SIB as 09 22	127023	SIB fs 24	Used	09	09_ww
248196	SIB fs 09 24	174890	SIB as 09 22	127023	SIB fs 24	Used	09	09_ww
248195	SIB ns 09 24	174890	SIB as 09 22	127023	SIB fs 24	Used	09	09_ww
248194	SIB d 09 22	174890	SIB as 09 22	127023	SIB fs 24	Used	09	09_ww
248193	SIB ds 24	183150	SIB ny 24	186284	SIB gs 23	Excluded	ww	ww_ww
248192	NEM ns 21	183150	SIB ny 24	186284	SIB gs 23	Excluded	ww	ww_ww
248191	SIB ns 24	183150	SIB ny 24	186284	SIB gs 23	Excluded	ww	ww_ww
248190	NEM as 09 21	115627	NEM as 21	209653	NEM a 09 21	Used	09	ww_09
248189	NEM as 09 21	115627	NEM as 21	209653	NEM a 09 21	Used	09	ww_09
248188	NEM as 21	115627	NEM as 21	209653	NEM a 09 21	Used	ww	ww_09
248187	NEM ns 21	115627	NEM as 21	209653	NEM a 09 21	Used	ww	ww_09
248186	NEM as 09 21	115627	NEM as 21	209653	NEM a 09 21	Used	09	ww_09
248185	NEM ns 09 21	115627	NEM as 21	209653	NEM a 09 21	Used	09	ww_09
248184	NEM as 09 21	115627	NEM as 21	209653	NEM a 09 21	Used	09	ww_09
248183	NEM as 09 21	115627	NEM as 21	209653	NEM a 09 21	Used	09	ww_09
248182	NEM as 09 21	115627	NEM as 21	209653	NEM a 09 21	Used	09	ww_09
248162	SIB n 22	168986	SIB ny 22	196967	SIB f	Excluded	ww	ww_ww
248161	SIB d 22	168986	SIB ny 22	196967	SIB f	Excluded	ww	ww_ww
248160	SIB d 22	168986	SIB ny 22	196967	SIB f	Excluded	ww	ww_ww
248159	SIB n 22	168986	SIB ny 22	196967	SIB f	Excluded	ww	ww_ww
248158	SIB f 22	168986	SIB ny 22	196967	SIB f	Excluded	ww	ww_ww
248157	SIB f 22	168986	SIB ny 22	196967	SIB f	Excluded	ww	ww_ww
248156	SIB f 22	168986	SIB ny 22	196967	SIB f	Excluded	ww	ww_ww
248127	NEM ny 21	157373	NEM ny 21	208102	SIB ns 23	Excluded	ww	ww_ww
248126	NEM n 21	157373	NEM ny 21	208102	SIB ns 23	Excluded	ww	ww_ww
248125	SIB ny 23	157373	NEM ny 21	208102	SIB ns 23	Excluded	ww	ww_ww
248124	SIB ay 22	157373	NEM ny 21	208102	SIB ns 23	Excluded	ww	ww_ww
248123	SIB n 22	157373	NEM ny 21	208102	SIB ns 23	Excluded	ww	ww_ww
248122	NEM a 21	157373	NEM ny 21	208102	SIB ns 23	Excluded	ww	ww_ww
248086	SIB gs 23	223781	SIB n 23	118769	SIB gs 09 (g 09)	Used	ww	ww_09
247976	SIB ds 09 22	165273	SIB ns 09 22	188708	SIB fs 09 22	Used	09	09_09
247975	SIB fs 09 22	165273	SIB ns 09 22	188708	SIB fs 09 22	Used	09	09_09
247974	SIB fs 09 22	165273	SIB ns 09 22	188708	SIB fs 09 22	Used	09	09_09
247973	SIB fs 09 22	165273	SIB ns 09 22	188708	SIB fs 09 22	Used	09	09_09
247972	SIB ns 09 22	165273	SIB ns 09 22	188708	SIB fs 09 22	Used	09	09_09
247958	NEM a 21	115627	NEM as 21	148900	NEM n 21	Excluded	ww	ww_ww
247957	NEM a 21	115627	NEM as 21	148900	NEM n 21	Excluded	ww	ww_ww
247956	NEM n 21	115627	NEM as 21	148900	NEM n 21	Excluded	ww	ww_ww
247768	NEM n 21	142148	NEM n 03 21	210847	NEM n 09	Excluded	ww	03_09
247767	NEM n 09 21	142148	NEM n 03 21	210847	NEM n 09	Excluded	09	03_09
247766	NEM n 03 21	142148	NEM n 03 21	210847	NEM n 09	Excluded	03	03_09
247765	NEM n 03 21	142148	NEM n 03 21	210847	NEM n 09	Excluded	03	03_09
247764	NEM n 03 21	142148	NEM n 03 21	210847	NEM n 09	Excluded	03	03_09
247715	SIB ny 24	96963	SIB ny 24	216066	SIB ny 22	Excluded	ww	ww_ww
247714	SIB ny 22	96963	SIB ny 24	216066	SIB ny 22	Excluded	ww	ww_ww
247713	SIB ny 22	96963	SIB ny 24	216066	SIB ny 22	Excluded	ww	ww_ww
247712	SIB ny 24	96963	SIB ny 24	216066	SIB ny 22	Excluded	ww	ww_ww
247696	SIB fs 09 23	165273	SIB ns 09 22	150986	SIB es 03 24	Excluded	09	09_03
247695	SIB fs 03 23	165273	SIB ns 09 22	150986	SIB es 03 24	Excluded	03	09_03
247694	SIB ds 09 23	165273	SIB ns 09 22	150986	SIB es 03 24	Excluded	09	09_03
247693	SIB d 03 22	165273	SIB ns 09 22	150986	SIB es 03 24	Excluded	03	09_03
247692	SIB d 22	165273	SIB ns 09 22	150986	SIB es 03 24	Excluded	ww	09_03
247691	SIB fs 09 24	165273	SIB ns 09 22	150986	SIB es 03 24	Excluded	09	09_03
247636	NEM a 21	89901	NEM as 02 21	218809	NEM n 21	Used	ww	02_ww
247635	NEM n 02 21	89901	NEM as 02 21	218809	NEM n 21	Used	02	02_ww
247634	NEM n 21	89901	NEM as 02 21	218809	NEM n 21	Used	ww	02_ww
247633	NEM a 02 21	89901	NEM as 02 21	218809	NEM n 21	Used	02	02_ww
247632	NEM ns 02 21	89901	NEM as 02 21	218809	NEM n 21	Used	02	02_ww
247631	NEM n 21	89901	NEM as 02 21	218809	NEM n 21	Used	ww	02_ww
247630	NEM ns 21	247624	NEM ny 21	161393	NEM as 21	Excluded	ww	ww_ww
247629	NEM ay 21	247624	NEM ny 21	161393	NEM as 21	Excluded	ww	ww_ww
247628	NEM a 21	247624	NEM ny 21	161393	NEM as 21	Excluded	ww	ww_ww
247627	NEM ay 21	161385	NEM ns 21	204941	NEM as 21	Excluded	ww	ww_ww
247626	NEM ay 21	161385	NEM ns 21	247627	NEM ay 21	Excluded	ww	ww_ww
247625	NEM ny 21	209542	SIB n 22	209543	SIB ny 22	Excluded	ww	ww_ww
247624	NEM ny 21	247625	NEM ny 21	247626	NEM ay 21	Excluded	ww	ww_ww
247553	SIB f 03 24					Excluded	03	unknown_unknown
247552	SIB d 22	223695	SIB n 24	247553	SIB f 03 24	Used	ww	ww_03
247339	NEM es 09 21	247333	NEM n 09	180011	NEM fs 03 21	Excluded	09	09_03
247338	NEM n 09 21	247333	NEM n 09	180011	NEM fs 03 21	Excluded	09	09_03
247337	NEM as 09 21	247333	NEM n 09	180011	NEM fs 03 21	Excluded	09	09_03
247336	NEM n 21	247333	NEM n 09	180011	NEM fs 03 21	Excluded	ww	09_03
247335	NEM n 09 21	247333	NEM n 09	180011	NEM fs 03 21	Excluded	09	09_03
247334	NEM n 03 21	115957	NEM n 03 21	186901	NEM a 03 21	Used	03	03_03
247333	NEM n 09	182056	NEM ns	247334	NEM n 03 21	Used	09	ww_03
247332	NEM n 09 21	207414	NEM n 09	200753	NEM n 09 21	Used	09	09_09
247331	NEM n 21	207414	NEM n 09	200753	NEM n 09 21	Used	ww	09_09
247330	NEM n	207414	NEM n 09	200753	NEM n 09 21	Used	ww	09_09
247329	NEM n 09 21	207414	NEM n 09	200753	NEM n 09 21	Used	09	09_09
247328	NEM n 09	207414	NEM n 09	200753	NEM n 09 21	Used	09	09_09
247327	NEM n 21	207414	NEM n 09	200753	NEM n 09 21	Used	ww	09_09
247326	NEM n	207414	NEM n 09	200753	NEM n 09 21	Used	ww	09_09
247192	SIB f 09 24	202095	SIB ds 24	176882	NEM n 03 21	Used	09	ww_03
247191	NEM n 03 21	160638	NEM n 21	160639	NEM n 03 21	Used	03	ww_03
247190	SIB d 03 24	247191	NEM n 03 21	247192	SIB f 09 24	Excluded	03	03_09
247189	NEM d 09	247190	SIB d 03 24	176881	SIB fs 03 24	Used	09	03_03
247188	NEM f 21	187545	NEM n 09 21	247189	NEM d 09	Used	ww	09_09
247111	NEM ny 09 21	201449	NEM ny 21	184541	NEM ay 09 21	Used	09	ww_09
247110	NEM a 09 21	247111	NEM ny 09 21	212924	SIB ny 24	Used	09	09_ww
247066	SIB n 09 23					Excluded	09	unknown_unknown
247065	SIB ns					Excluded	ww	unknown_unknown
247064	SIB n 23	247065	SIB ns	247066	SIB n 09 23	Used	ww	ww_09
247063	SIB n 22	179605	SIB n 22	179606	SIB n 22	Excluded	ww	ww_ww
247062	SIB n 23	205489	SIB n 23	247064	SIB n 23	Excluded	ww	ww_ww
247061	SIB n 23					Excluded	ww	unknown_unknown
247060	SIB f					Excluded	ww	unknown_unknown
247059	SIB n 24	98961	SIB n 23	47563	SIB n 23	Excluded	ww	ww_ww
247058	SIB n 23	247062	SIB n 23	247063	SIB n 22	Excluded	ww	ww_ww
247057	SIB n 09 24	247059	SIB n 24	87475	SIB n 23 09 09	Used	09	ww_09
247056	SIB n 09 22	247057	SIB n 09 24	247058	SIB n 23	Used	09	09_ww
247055	SIB n 24	181085	SIB n 23	247056	SIB n 09 22	Used	ww	ww_09
247049	SIB ns 09 22	172930	SIB ns 22	172300	SIB n 03 22	Used	09	ww_03
247048	SIB n 09 22	172930	SIB ns 22	172300	SIB n 03 22	Used	09	ww_03
247047	SIB n 09 22	172930	SIB ns 22	172300	SIB n 03 22	Used	09	ww_03
247046	SIB a 22	172930	SIB ns 22	172300	SIB n 03 22	Used	ww	ww_03
247020	NEM n 21	137262	SIB n 09	186343	NEM n 21	Used	ww	09_ww
247019	NEM n 09 21	137262	SIB n 09	186343	NEM n 21	Used	09	09_ww
247018	NEM n 09	137262	SIB n 09	186343	NEM n 21	Used	09	09_ww
247017	SIB n 09 23	137262	SIB n 09	186343	NEM n 21	Used	09	09_ww
247016	SIB n 09 23	137262	SIB n 09	186343	NEM n 21	Used	09	09_ww
247006	SIB n 24	160171	SIB ns 09 22	159908	SIB ns 24	Used	ww	09_ww
247005	SIB f 03	102169	SIB ds 22	168022	SIB g 09	Used	03	ww_09
247004	SIB ds 03 23	102169	SIB ds 22	168022	SIB g 09	Used	03	ww_09
247003	SIB ds 22	102169	SIB ds 22	168022	SIB g 09	Used	ww	ww_09
246973	SIB f 09 22	86562	SIB es 09 22	149468	SIB n 22	Used	09	09_ww
246972	SIB f 09 22	86562	SIB es 09 22	149468	SIB n 22	Used	09	09_ww
246971	SIB fs 22	86562	SIB es 09 22	149468	SIB n 22	Used	ww	09_ww
246970	SIB fs 09 22	86562	SIB es 09 22	149468	SIB n 22	Used	09	09_ww
246749	SIB ny 22	178315	SIB ny 22	222663	SIB ny 22	Excluded	ww	ww_ww
246748	SIB ny 22	178315	SIB ny 22	222663	SIB ny 22	Excluded	ww	ww_ww
246747	SIB ny 22	178315	SIB ny 22	222663	SIB ny 22	Excluded	ww	ww_ww
246746	SIB ny 22	178315	SIB ny 22	222663	SIB ny 22	Excluded	ww	ww_ww
246740	SIB n	189794	SIB n 22	184271	SIB n 24 09	Used	ww	ww_09
246739	SIB n 22	189794	SIB n 22	184271	SIB n 24 09	Used	ww	ww_09
246738	SIB n 09	189794	SIB n 22	184271	SIB n 24 09	Used	09	ww_09
246737	SIB n	189794	SIB n 22	184271	SIB n 24 09	Used	ww	ww_09
246736	SIB n	189794	SIB n 22	184271	SIB n 24 09	Used	ww	ww_09
246735	SIB d 09 22	229056	SIB ns 22	183739	SIB g 09 22	Used	09	ww_09
246734	SIB d 09 22	229056	SIB ns 22	183739	SIB g 09 22	Used	09	ww_09
246733	SIB g 09 22	229056	SIB ns 22	183739	SIB g 09 22	Used	09	ww_09
246732	SIB g 09 22	229056	SIB ns 22	183739	SIB g 09 22	Used	09	ww_09
246731	SIB g	229056	SIB ns 22	183739	SIB g 09 22	Used	ww	ww_09
246684	NEM a 09 21	209407	NEM a 09 21	199308	NEM a 21	Used	09	09_ww
246683	NEM a 21	209407	NEM a 09 21	199308	NEM a 21	Used	ww	09_ww
246682	NEM a 09 21	209407	NEM a 09 21	198099	NEM a 09 21	Used	09	09_09
246681	NEM a 09 21	209407	NEM a 09 21	198099	NEM a 09 21	Used	09	09_09
246680	NEM a 09 21	209407	NEM a 09 21	198099	NEM a 09 21	Used	09	09_09
246679	NEM a 09 21	209407	NEM a 09 21	198099	NEM a 09 21	Used	09	09_09
246678	NEM a 09 21	209407	NEM a 09 21	198099	NEM a 09 21	Used	09	09_09
246618	SIB n 09	195544	SIB n 22	205831	SIB ny 09 22	Used	09	ww_09
246617	SIB n 22	195544	SIB n 22	205831	SIB ny 09 22	Used	ww	ww_09
246616	SIB n 09 22	195544	SIB n 22	205831	SIB ny 09 22	Used	09	ww_09
246615	SIB n 22	195544	SIB n 22	205831	SIB ny 09 22	Used	ww	ww_09
246614	SIB n 09 22	195544	SIB n 22	205831	SIB ny 09 22	Used	09	ww_09
246613	SIB n 22	195544	SIB n 22	205831	SIB ny 09 22	Used	ww	ww_09
246330	NEM a 09 21	155402	NEM n 21	175018	NEM a 03 21	Used	09	ww_03
246329	NEM a 03 21	177397	NEM a 09 21	246330	NEM a 09 21	Used	03	09_09
246328	NEM n 03 21	246329	NEM a 03 21	188684	NEM n 03 21	Used	03	03_03
246320	NEM as 21	89901	NEM as 02 21	187752	NEM a 21	Used	ww	02_ww
246319	NEM as 03 21	89901	NEM as 02 21	187752	NEM a 21	Used	03	02_ww
246318	NEM as 21	89901	NEM as 02 21	187752	NEM a 21	Used	ww	02_ww
246317	NEM as 21	89901	NEM as 02 21	187752	NEM a 21	Used	ww	02_ww
246316	SIB n 09 22	168707	SIB ns 09 22	164903	SIB ny 22	Used	09	09_ww
246315	SIB n 22	168707	SIB ns 09 22	164903	SIB ny 22	Used	ww	09_ww
246314	SIB n 22	168707	SIB ns 09 22	164903	SIB ny 22	Used	ww	09_ww
246313	SIB ns 22	168707	SIB ns 09 22	164903	SIB ny 22	Used	ww	09_ww
246312	SIB ns 22	168707	SIB ns 09 22	164903	SIB ny 22	Used	ww	09_ww
246311	SIB ns 09 22	168707	SIB ns 09 22	164903	SIB ny 22	Used	09	09_ww
246310	SIB a 23	180716	SIB as 23	195679	SIB ns 24	Excluded	ww	ww_ww
246309	SIB ns 22	180716	SIB as 23	195679	SIB ns 24	Excluded	ww	ww_ww
246308	SIB ns 23	180716	SIB as 23	195679	SIB ns 24	Excluded	ww	ww_ww
246307	SIB ns 24	180716	SIB as 23	195679	SIB ns 24	Excluded	ww	ww_ww
246282	NEM n 03 21	142148	NEM n 03 21	129148	NEM n	Used	03	03_ww
246281	NEM n 21	142148	NEM n 03 21	129148	NEM n	Used	ww	03_ww
246280	NEM n 21	142148	NEM n 03 21	129148	NEM n	Used	ww	03_ww
246279	NEM n 21	142148	NEM n 03 21	129148	NEM n	Used	ww	03_ww
246278	NEM n 03 21	142148	NEM n 03 21	129148	NEM n	Used	03	03_ww
246277	NEM n 21	142148	NEM n 03 21	129148	NEM n	Used	ww	03_ww
246276	NEM n 21	142148	NEM n 03 21	129148	NEM n	Used	ww	03_ww
246218	NEM n 21	204610	NEM n 21	192301	NEM n 21	Excluded	ww	ww_ww
246217	NEM n 21	204610	NEM n 21	192301	NEM n 21	Excluded	ww	ww_ww
246216	NEM n 21	204610	NEM n 21	192301	NEM n 21	Excluded	ww	ww_ww
246215	NEM n 21	204610	NEM n 21	192301	NEM n 21	Excluded	ww	ww_ww
246214	NEM n 21	204610	NEM n 21	192301	NEM n 21	Excluded	ww	ww_ww
246213	NEM a 21	204610	NEM n 21	214643	NEM n	Excluded	ww	ww_ww
246212	NEM n 21	204610	NEM n 21	214643	NEM n	Excluded	ww	ww_ww
246211	NEM n 21	204610	NEM n 21	214643	NEM n	Excluded	ww	ww_ww
246210	NEM n 21	204610	NEM n 21	214643	NEM n	Excluded	ww	ww_ww
246209	NEM n 09 21	133529	NEM n	137763	NEM a 09 21	Used	09	ww_09
246208	NEM a 21	133529	NEM n	137763	NEM a 09 21	Used	ww	ww_09
246207	NEM n 09 21	133529	NEM n	137763	NEM a 09 21	Used	09	ww_09
246206	NEM a	133529	NEM n	137763	NEM a 09 21	Used	ww	ww_09
246205	NEM n	133529	NEM n	137763	NEM a 09 21	Used	ww	ww_09
246133	SIB n 09 22	191469	SIB ny 22	203245	SIB n 09 22	Used	09	ww_09
246006	SIB ns 24					Excluded	ww	unknown_unknown
246005	SIB d 24					Excluded	ww	unknown_unknown
246004	SIB n 22					Excluded	ww	unknown_unknown
246003	SIB n 24	246005	SIB d 24	246006	SIB ns 24	Excluded	ww	ww_ww
246002	SIB n 24	246003	SIB n 24	246004	SIB n 22	Excluded	ww	ww_ww
246001	SIB n 22	176955	SIB ny 24	246002	SIB n 24	Excluded	ww	ww_ww
246000	SIB ny 22	209530	SIB n 22	138878	SIB n 22	Excluded	ww	ww_ww
245999	SIB ns 22					Excluded	ww	unknown_unknown
245998	SIB a 23					Excluded	ww	unknown_unknown
245997	SIB a 23	105356	SIB a 23	245999	SIB ns 22	Excluded	ww	ww_ww
245996	SIB a 23	245997	SIB a 23	245998	SIB a 23	Excluded	ww	ww_ww
245995	SIB n 23					Excluded	ww	unknown_unknown
245994	SIB a 23	245995	SIB n 23	245996	SIB a 23	Excluded	ww	ww_ww
245993	SIB ny 22	246000	SIB ny 22	246001	SIB n 22	Excluded	ww	ww_ww
245992	SIB n 24	172080	SIB n 22	245994	SIB a 23	Excluded	ww	ww_ww
245991	SIB a 24	245992	SIB n 24	245993	SIB ny 22	Excluded	ww	ww_ww
245893	SIB g 09 23	205607	NEM a 09 21	227992	SIB d 09 23	Used	09	09_09
245892	SIB f 09 23	205607	NEM a 09 21	227992	SIB d 09 23	Used	09	09_09
245891	SIB f 09 23	205607	NEM a 09 21	227992	SIB d 09 23	Used	09	09_09
245890	SIB f 09 23	205607	NEM a 09 21	227992	SIB d 09 23	Used	09	09_09
245889	SIB d 23	205607	NEM a 09 21	227992	SIB d 09 23	Used	ww	09_09
245859	NEM a 21	215233	NEM ns	231161	NEM a 09 21	Used	ww	ww_09
245858	NEM a 09 21	215233	NEM ns	231161	NEM a 09 21	Used	09	ww_09
245857	NEM n 21	215233	NEM ns	231161	NEM a 09 21	Used	ww	ww_09
[truncated: 19,651 more rows]

## Sheet: PawPeds
ID	EMS	Sire ID	Sire EMS	Dam ID	Dam EMS	INFO	EMS_code	parents_EMS_codes
119965	NEM n	117666	NEM n	118844	NEM a	Excluded	ww	ww_ww
100196	NEM n	117666	NEM n	118844	NEM a	Excluded	ww	ww_ww
100341	SIB a	118757	SIB a	118758	SIB ns	Excluded	ww	ww_ww
119391	SIB ns 23	123066	EUR ns 23	123053	EUR n 23	Excluded	ww	ww_ww
73326	EUR ns 23	123060	BRI ny 23	123065	EUR ns 22	Excluded	ww	ww_ww
105730	EUR ns 22	123064	EUR ns 22	123062	EUR ns 22	Excluded	ww	ww_ww
123911	EUR ny 24	123057	EUR ny 23	123058	EUR ny 23	Excluded	ww	ww_ww
124842	BRI ny 23	123056	PER ny 11	123059	EUR ny 24	Excluded	ww	ww_ww
124364	SIB n 09 21	100959	SIB n 23	119242	f 09	Used	09	ww_09
115779	SIB f 09 24	121272	SIB d 09 22	122365	f 24	Used	09	09_ww
125854	SIB g 09 22	122899	NEM a 09 21	123601	fs 09 24	Used	09	09_09
116162	NEM a 21 09	107223	NEM es 09 21	119363	n 09	Used	09	09_09
120020	SIB f 24	121272	SIB d 09 22	122972	n 09 24	Used	ww	09_09
119653	SIB f 09 24	121272	SIB d 09 22	122972	n 09 24	Used	09	09_09
122820	SIB n 22	121272	SIB d 09 22	122972	n 09 24	Used	ww	09_09
107290	SIB f 22	121272	SIB d 09 22	122972	n 09 24	Used	ww	09_09
116852	SIB fy 09 22	121272	SIB d 09 22	122972	n 09 24	Used	09	09_09
121089	SIB n 24	117806	SIB ds 24	119528	n 24	Excluded	ww	ww_ww
110828	SIB ns 24	117806	SIB ds 24	119528	n 24	Excluded	ww	ww_ww
107061	SIB f 23	125453	SIB e 09	119528	n 24	Used	ww	09_ww
121949	SIB n 22 09	117540	SIB n 23	122416	n 24 09	Used	09	ww_09
118814	NEM a	102608	NEM	102609	NEM	Excluded	ww	ww_ww
102329	NEM d 21	102601	NEM	102602	NEM	Excluded	ww	ww_ww
122066	SIB n 22	102653	SIB	102654	NEM	Excluded	ww	ww_ww
123037	NEM n	116734	SIB n 22	116735	NEM	Excluded	ww	ww_ww
122892	NEM a 21	120445	NEM n 21	124792	NEM	Excluded	ww	ww_ww
127092	NEM n 21	112146	SIB d 09 21	112232	NEM	Used	ww	09_ww
125495	NEM n	112146	SIB d 09 21	112232	NEM	Used	ww	09_ww
115992	NEM a 21	112712	NEM as 21	116594	NEM as 09 21	Used	ww	ww_09
107922	NEM a 21	112712	NEM as 21	116594	NEM as 09 21	Used	ww	ww_09
100345	NEM ns 21	109583	NEM n 21	116594	NEM as 09 21	Used	ww	ww_09
100883	NEM ns 21	109583	NEM n 21	116594	NEM as 09 21	Used	ww	ww_09
116062	NEM a 21	109583	NEM n 21	116594	NEM as 09 21	Used	ww	ww_09
116431	NEM ns 09 21	109583	NEM n 21	116594	NEM as 09 21	Used	09	ww_09
121564	NEM a 03 21	109583	NEM n 21	116594	NEM as 09 21	Used	03	ww_09
119052	NEM as 03 21	109583	NEM n 21	116594	NEM as 09 21	Used	03	ww_09
105237	NEM a 21	109583	NEM n 21	116594	NEM as 09 21	Used	ww	ww_09
122870	NEM ns 21	109583	NEM n 21	116594	NEM as 09 21	Used	ww	ww_09
110714	NEM n 21 09	106788	SIB ny 11	112440	NEM f 03	Used	09	ww_03
116908	SIB n 23	106788	SIB ny 11	112440	NEM f 03	Used	ww	ww_03
109268	NEM n 09	116433	NEM n	124446	NEM f 09 (f)	Used	09	ww_09
112538	NEM n	116732	NEM n	116733	NEM n	Excluded	ww	ww_ww
113557	NEM n 21	117408	NEM n 21	116733	NEM n	Excluded	ww	ww_ww
116703	NEM a(n) 09 21	115711	NEM a 09 21	118386	NEM n	Used	09	09_ww
103395	NEM a 09 21	115711	NEM a 09 21	118386	NEM n	Used	09	09_ww
127160	NEM n 21	115711	NEM a 09 21	118386	NEM n	Used	ww	09_ww
109530	NEM n 09 21	120275	NEM a 09 21	127140	NEM n 09 21	Used	09	09_09
119378	SIB fs 03 21	126883	NEM ds 09 21	127140	NEM n 09 21	Used	03	09_09
112699	NEM ns	116433	NEM n	124445	NEM ns	Excluded	ww	ww_ww
115575	NEM ns	116729	NEM n 03 21	116730	NEM ns	Used	ww	03_ww
123551	NEM ns 03 21	116729	NEM n 03 21	116730	NEM ns	Used	03	03_ww
118096	SIB ns 23	122990	SIB ny 24	122991	NEM ns 21	Excluded	ww	ww_ww
100416	NEM a 09 21	126102	NEM a 21	126098	NEM 03 21	Used	09	ww_03
126775	NEM n 09 21	126102	NEM a 21	126098	NEM 03 21	Used	09	ww_03
115399	NEM a 21	117667	NEM a 21	121195	NEM 03 21	Used	ww	ww_03
109118	NEM a 21	117667	NEM a 21	121195	NEM 03 21	Used	ww	ww_03
109115	NEM ns 03 21	117667	NEM a 21	121195	NEM 03 21	Used	03	ww_03
107037	NEM a 21	123956	NEM as 21	123961	NEM 03 21	Used	ww	ww_03
107035	NEM n 03 21	123956	NEM as 21	123961	NEM 03 21	Used	03	ww_03
107467	NEM n 21	123956	NEM as 21	123961	NEM 03 21	Used	ww	ww_03
125743	NEM as 21	123956	NEM as 21	123961	NEM 03 21	Used	ww	ww_03
107474	NEM ns 03 21	123956	NEM as 21	123961	NEM 03 21	Used	03	ww_03
114378	NEM n 03 21	123956	NEM as 21	123961	NEM 03 21	Used	03	ww_03
114379	NEM n 21	123956	NEM as 21	123961	NEM 03 21	Used	ww	ww_03
107472	NEM as 03 21	123956	NEM as 21	123961	NEM 03 21	Used	03	ww_03
107471	NEM a 21	123956	NEM as 21	123961	NEM 03 21	Used	ww	ww_03
114418	NEM ns 03 21	118897	NEM n 21	121195	NEM 03 21	Used	03	ww_03
124269	NEM n 09 21	109339	NEM a 09 21	124161	NEM 09 21	Used	09	09_09
117478	NEM n 09 21	116433	NEM n	124161	NEM 09 21	Used	09	ww_09
100146	NEM a 21	119749	NEM a 21	114423	NEM 21	Excluded	ww	ww_ww
108852	NEM a 21	119749	NEM a 21	114423	NEM 21	Excluded	ww	ww_ww
105231	NEM a 21	119749	NEM a 21	114423	NEM 21	Excluded	ww	ww_ww
112874	NEM a 21	119749	NEM a 21	114423	NEM 21	Excluded	ww	ww_ww
122463	NEM n 09 21	106059	NEM d 09 21	107446	NEM 21	Used	09	09_ww
121529	NEM n 09 21	106059	NEM d 09 21	107446	NEM 21	Used	09	09_ww
73327	NEM a 09 21	106059	NEM d 09 21	107446	NEM 21	Used	09	09_ww
104770	NEM a 21	106059	NEM d 09 21	107446	NEM 21	Used	ww	09_ww
100391	NEM n 21	114422	NEM n	114423	NEM 21	Excluded	ww	ww_ww
117217	NEM n 21	107205	NEM n	107446	NEM 21	Excluded	ww	ww_ww
126242	NEM n 21	107205	NEM n	107446	NEM 21	Excluded	ww	ww_ww
116014	NEM n 21	107205	NEM n	107446	NEM 21	Excluded	ww	ww_ww
121367	NEM n 21	107205	NEM n	107446	NEM 21	Excluded	ww	ww_ww
108357	NEM n 21	107205	NEM n	107446	NEM 21	Excluded	ww	ww_ww
124591	NEM n 21	103382	NEM n	103383	NEM 21	Excluded	ww	ww_ww
103561	NEM ns 09 21	109472	NEM as 09 21	110103	NEM 21	Used	09	09_ww
126832	NEM n 21	103331	NEM d 21	117651	NEM 21	Excluded	ww	ww_ww
107355	NEM n 21	118486	NEM n	117651	NEM 21	Excluded	ww	ww_ww
125506	NEM n 21	109996	NEM n 21	110103	NEM 21	Excluded	ww	ww_ww
125514	NEM n 21	109996	NEM n 21	110103	NEM 21	Excluded	ww	ww_ww
121896	NEM 21	109249	NEM n(s) 21	118051	NEM 21	Excluded	ww	ww_ww
105433	NEM n 09 21	118828	NEM a	124776	NEM 21 03	Used	09	ww_03
123764	NEM a 21 03	122630	NEM a 21 03	122627	NEM 21 03	Used	03	03_03
110012	NEM ns 21 09	112953	NEM as 21	124776	NEM 21 03	Used	09	ww_03
109223	NEM a 21 03	122629	NEM n 21	122627	NEM 21 03	Used	03	ww_03
104631	NEM a 03	123652	NEM 21 03	123665	NEM a	Used	03	03_ww
118052	NEM a	106479	NEM a	106480	NEM a	Excluded	ww	ww_ww
100259	NEM n	114126	NEM a	114127	NEM a	Excluded	ww	ww_ww
106241	NEM a	104101	NEM a	104102	NEM a	Excluded	ww	ww_ww
102913	NEM a	102604	NEM a	102605	NEM a	Excluded	ww	ww_ww
120012	NEM a	120001	NEM a	120004	NEM a	Excluded	ww	ww_ww
73497	NEM a	114694	NEM a	109968	NEM a	Excluded	ww	ww_ww
118799	NEM a	100623	NEM a	102451	NEM a	Excluded	ww	ww_ww
122674	NEM a	114246	NEM a	117941	NEM a	Excluded	ww	ww_ww
119943	NEM a	105790	NEM a	106920	NEM a	Excluded	ww	ww_ww
73664	NEM a	106085	NEM a	105428	NEM a	Excluded	ww	ww_ww
118049	NEM n	102921	NEM a	103828	NEM a	Excluded	ww	ww_ww
102916	NEM a 21 03	109173	NEM a 02 21	109562	NEM a	Used	03	02_ww
118760	NEM a 03 21	109173	NEM a 02 21	109562	NEM a	Used	03	02_ww
118904	NEM a 03 21	109173	NEM a 02 21	109562	NEM a	Used	03	02_ww
118405	NEM a	119582	NEM a 03	119583	NEM a	Used	ww	03_ww
115364	NEM n	109339	NEM a 09 21	109889	NEM a	Used	ww	09_ww
118010	NEM n	109339	NEM a 09 21	124272	NEM a	Used	ww	09_ww
118166	NEM n	109339	NEM a 09 21	124272	NEM a	Used	ww	09_ww
124273	NEM a	109339	NEM a 09 21	124272	NEM a	Used	ww	09_ww
120992	NEM a	109339	NEM a 09 21	124272	NEM a	Used	ww	09_ww
112870	NEM a	109339	NEM a 09 21	124272	NEM a	Used	ww	09_ww
105974	NEM a	109339	NEM a 09 21	124272	NEM a	Used	ww	09_ww
112814	NEM a 09 21	108152	NEM a 09 21	108792	NEM a	Used	09	09_ww
119045	NEM a 21	104999	NEM a 21	108721	NEM a	Excluded	ww	ww_ww
112871	NEM a 21	104999	NEM a 21	108721	NEM a	Excluded	ww	ww_ww
119467	NEM a 21	123686	NEM a 21	123687	NEM a	Excluded	ww	ww_ww
107018	NEM a 21	108240	NEM a 21	109153	NEM a	Excluded	ww	ww_ww
107184	NEM as 21	111127	NEM a 21	109153	NEM a	Excluded	ww	ww_ww
109545	NEM a 21	123014	NEM a 21	123013	NEM a	Excluded	ww	ww_ww
111110	NEM a 21	119404	NEM a 21	120934	NEM a	Excluded	ww	ww_ww
120323	NEM a	100452	NEM a 21	105428	NEM a	Excluded	ww	ww_ww
118731	NEM a	119394	NEM a 21	120934	NEM a	Excluded	ww	ww_ww
114335	NEM a 21	119394	NEM a 21	120934	NEM a	Excluded	ww	ww_ww
126153	NEM a 21	100178	NEM a 21	100021	NEM a	Excluded	ww	ww_ww
124441	NEM a 21	105422	NEM a 21	112008	NEM a	Excluded	ww	ww_ww
108431	NEM a	100452	NEM a 21	105428	NEM a	Excluded	ww	ww_ww
108360	NEM a 21	109743	NEM a 21 09	109744	NEM a	Used	ww	09_ww
114831	NEM a 09 21	109743	NEM a 21 09	109744	NEM a	Used	09	09_ww
107745	NEM a 21	109743	NEM a 21 09	109744	NEM a	Used	ww	09_ww
125148	NEM as 09 21	109472	NEM as 09 21	109474	NEM a	Used	09	09_ww
108559	NEM a 21	109472	NEM as 09 21	109474	NEM a	Used	ww	09_ww
120278	NEM a 09 21	109472	NEM as 09 21	109474	NEM a	Used	09	09_ww
106149	NEM f	122592	NEM d	112244	NEM a	Excluded	ww	ww_ww
100323	NEM n	103471	NEM d	102507	NEM a	Excluded	ww	ww_ww
107112	NEM a 09 21	116949	NEM d 09 21	114693	NEM a	Used	09	09_ww
105606	NEM g 21	100974	NEM d 21	121529	NEM a	Excluded	ww	ww_ww
122087	NEM g	120147	NEM d 21	120148	NEM a	Excluded	ww	ww_ww
113280	NEM f	114580	NEM d 21	112236	NEM a	Excluded	ww	ww_ww
117004	NEM n	114580	NEM d 21	112236	NEM a	Excluded	ww	ww_ww
117864	NEM f	100180	NEM d 21	111838	NEM a	Excluded	ww	ww_ww
119891	NEM g 21	103491	NEM d 21	106884	NEM a	Excluded	ww	ww_ww
111998	NEM f	103985	NEM e	103856	NEM a	Excluded	ww	ww_ww
108764	NEM a 09 21	106909	NEM e 09 21	106082	NEM a	Used	09	09_ww
109087	NEM a	106909	NEM e 09 21	106082	NEM a	Used	ww	09_ww
104412	NEM g	102457	NEM e 21	102451	NEM a	Excluded	ww	ww_ww
119473	NEM a 21	120563	NEM e 21	120567	NEM a	Excluded	ww	ww_ww
125838	NEM a 21	105800	NEM e 21	106082	NEM a	Excluded	ww	ww_ww
118110	NEM a	124324	NEM n	124323	NEM a	Excluded	ww	ww_ww
125661	NEM a	124324	NEM n	124323	NEM a	Excluded	ww	ww_ww
124598	NEM n	124324	NEM n	124323	NEM a	Excluded	ww	ww_ww
110118	NEM n	124324	NEM n	124323	NEM a	Excluded	ww	ww_ww
124443	NEM n 09 21	112761	NEM n	109968	NEM a	Excluded	09	ww_ww
100400	NEM n 21	102932	NEM n	102933	NEM a	Excluded	ww	ww_ww
107886	NEM a	115696	NEM n	119345	NEM a	Excluded	ww	ww_ww
115167	NEM a	115696	NEM n	119345	NEM a	Excluded	ww	ww_ww
102532	NEM a	115696	NEM n	119345	NEM a	Excluded	ww	ww_ww
111860	NEM a	104646	NEM n	106482	NEM a	Excluded	ww	ww_ww
124474	NEM a	116433	NEM n	124272	NEM a	Excluded	ww	ww_ww
111234	NEM a	116433	NEM n	121895	NEM a	Excluded	ww	ww_ww
113983	NEM n	103475	NEM n	108792	NEM a	Excluded	ww	ww_ww
115855	NEM a	116433	NEM n	121895	NEM a	Excluded	ww	ww_ww
115852	NEM n	116433	NEM n	121895	NEM a	Excluded	ww	ww_ww
127264	NEM n	116433	NEM n	121895	NEM a	Excluded	ww	ww_ww
127266	NEM a	116433	NEM n	124272	NEM a	Excluded	ww	ww_ww
73338	NEM a	116433	NEM n	121895	NEM a	Excluded	ww	ww_ww
110047	NEM a	116433	NEM n	121895	NEM a	Excluded	ww	ww_ww
115880	NEM n	116433	NEM n	121895	NEM a	Excluded	ww	ww_ww
106276	NEM a	116433	NEM n	124272	NEM a	Excluded	ww	ww_ww
109549	NEM a	116433	NEM n	124272	NEM a	Excluded	ww	ww_ww
73340	NEM a	116433	NEM n	121895	NEM a	Excluded	ww	ww_ww
122497	NEM a	116433	NEM n	124272	NEM a	Excluded	ww	ww_ww
126566	NEM n	116433	NEM n	121895	NEM a	Excluded	ww	ww_ww
120385	NEM a	116433	NEM n	121895	NEM a	Excluded	ww	ww_ww
117676	NEM n	103475	NEM n	124455	NEM a	Excluded	ww	ww_ww
105407	NEM n	108764	NEM n	108767	NEM a	Excluded	ww	ww_ww
119680	NEM a	108764	NEM n	108767	NEM a	Excluded	ww	ww_ww
105186	NEM n	105415	NEM n	106082	NEM a	Excluded	ww	ww_ww
106041	NEM n 21	105415	NEM n	106082	NEM a	Excluded	ww	ww_ww
123859	NEM n	105415	NEM n	106082	NEM a	Excluded	ww	ww_ww
119194	NEM a	102506	NEM n	102507	NEM a	Excluded	ww	ww_ww
109648	NEM a	102506	NEM n	102507	NEM a	Excluded	ww	ww_ww
103503	NEM n 03	112233	NEM n 03 21	112236	NEM a	Used	03	03_ww
106450	NEM n 03 21	112233	NEM n 03 21	112236	NEM a	Used	03	03_ww
110264	NEM a 21	108790	NEM n 03 21	109998	NEM a	Used	ww	03_ww
110262	NEM f 09 21 (n 21)	108790	NEM n 03 21	109998	NEM a	Used	09	03_ww
110265	NEM n 09 21	112200	NEM n 03 21	109474	NEM a	Used	09	03_ww
100347	NEM n 09 21	112200	NEM n 03 21	109474	NEM a	Used	09	03_ww
116443	NEM n 09	117788	NEM n 09	121217	NEM a	Used	09	09_ww
122127	NEM a 21	120715	NEM n 09 21	119345	NEM a	Used	ww	09_ww
122125	NEM a 09	120715	NEM n 09 21	119345	NEM a	Used	09	09_ww
123372	NEM a 21	120221	NEM n 21	117941	NEM a	Excluded	ww	ww_ww
122145	NEM a 21	114132	NEM n 21	114133	NEM a	Excluded	ww	ww_ww
104361	NEM n 21	104099	NEM n 21	104100	NEM a	Excluded	ww	ww_ww
107106	NEM n 21	123669	NEM n 21	123670	NEM a	Excluded	ww	ww_ww
106127	NEM n 21	123669	NEM n 21	123670	NEM a	Excluded	ww	ww_ww
100723	NEM a	103829	NEM n 21	103830	NEM a	Excluded	ww	ww_ww
110692	NEM a 21	121168	NEM n 21	121169	NEM a	Excluded	ww	ww_ww
108756	NEM a	104099	NEM n 21	119828	NEM a	Excluded	ww	ww_ww
125731	NEM a	100621	NEM n 21	100622	NEM a	Excluded	ww	ww_ww
103662	NEM a 21	112645	NEM n 21	110659	NEM a	Excluded	ww	ww_ww
107208	NEM a	120963	NEM n 21	126361	NEM a	Excluded	ww	ww_ww
106200	NEM a 09	120963	NEM n 21	126361	NEM a	Excluded	09	ww_ww
112550	NEM n 21	103333	NEM n 21	112582	NEM a	Excluded	ww	ww_ww
116559	NEM n	103681	NEM n 21	103684	NEM a	Excluded	ww	ww_ww
127154	NEM a 21	103682	NEM n 21	100021	NEM a	Excluded	ww	ww_ww
117907	NEM n	103861	NEM n 21	103856	NEM a	Excluded	ww	ww_ww
106748	NEM n 21	109996	NEM n 21	117685	NEM a	Excluded	ww	ww_ww
114254	NEM ns21	113936	NEM n(s) 21	117940	NEM a	Excluded	ww	ww_ww
119704	NEM n 03 21	115715	NEM ns 03 21	115716	NEM a	Used	03	03_ww
119753	NEM n 09 21	115715	NEM ns 03 21	115716	NEM a	Used	09	03_ww
119319	NEM ns 03-21	115715	NEM ns 03 21	115716	NEM a	Used	03	03_ww
119337	NEM ns 03 21	115715	NEM ns 03 21	115716	NEM a	Used	03	03_ww
114487	NEM ns	106081	NEM ns 03 21	106082	NEM a	Used	ww	03_ww
115721	NEM ns 21	106081	NEM ns 03 21	106082	NEM a	Used	ww	03_ww
103319	NEM a	119931	NEM ns 21	119932	NEM a	Excluded	ww	ww_ww
104514	NEM n	110290	NEM ns 21	109968	NEM a	Excluded	ww	ww_ww
104515	NEM n	110290	NEM ns 21	109968	NEM a	Excluded	ww	ww_ww
104516	NEM n	110290	NEM ns 21	109968	NEM a	Excluded	ww	ww_ww
104520	NEM n 21	110290	NEM ns 21	109968	NEM a	Excluded	ww	ww_ww
122808	NEM n	110290	NEM ns 21	109968	NEM a	Excluded	ww	ww_ww
108487	NEM ns 21	110290	NEM ns 21	109968	NEM a	Excluded	ww	ww_ww
115224	NEM ns 21	110290	NEM ns 21	109968	NEM a	Excluded	ww	ww_ww
115715	NEM n	110290	NEM ns 21	109968	NEM a	Excluded	ww	ww_ww
121674	NEM n	110290	NEM ns 21	109968	NEM a	Excluded	ww	ww_ww
123664	NEM n 21	110290	NEM ns 21	109968	NEM a	Excluded	ww	ww_ww
116599	NEM n	110290	NEM ns 21	109968	NEM a	Excluded	ww	ww_ww
73372	NEM ns 21	110290	NEM ns 21	109968	NEM a	Excluded	ww	ww_ww
116624	NEM ns 21	110290	NEM ns 21	109968	NEM a	Excluded	ww	ww_ww
118839	NEM n	110290	NEM ns 21	109968	NEM a	Excluded	ww	ww_ww
116132	NEM n 21	110290	NEM ns 21	109968	NEM a	Excluded	ww	ww_ww
120419	NEM ns	110290	NEM ns 21	109968	NEM a	Excluded	ww	ww_ww
120382	NEM a	116441	NEM x as 09	121894	NEM a	Used	ww	09_ww
110997	SIB a	117065	SIB a 22	124391	NEM a	Excluded	ww	ww_ww
124748	NEM a 21	120065	SIB a 22	124789	NEM a	Excluded	ww	ww_ww
104043	SIB a 23	119798	SIB a 23	102451	NEM a	Excluded	ww	ww_ww
126901	NEM a 21	126156	SIB a 23	126157	NEM a	Excluded	ww	ww_ww
103354	NEM as 09 21	107902	SIB as 09 23	107903	NEM a	Used	09	09_ww
104184	NEM a	100973	SIB as 23	100991	NEM a	Excluded	ww	ww_ww
107453	NEM a	100973	SIB as 23	100991	NEM a	Excluded	ww	ww_ww
118934	SIB a	100973	SIB as 23	100991	NEM a	Excluded	ww	ww_ww
114245	NEM a	100973	SIB as 23	100991	NEM a	Excluded	ww	ww_ww
115198	SIB as 23	100973	SIB as 23	100991	NEM a	Excluded	ww	ww_ww
112160	SIB a 23	100973	SIB as 23	100991	NEM a	Excluded	ww	ww_ww
106120	NEM n	100020	SIB d 23	100021	NEM a	Excluded	ww	ww_ww
106346	SIB a	100020	SIB d 23	100021	NEM a	Excluded	ww	ww_ww
109452	SIB f 23	100595	SIB d 23	100021	NEM a	Excluded	ww	ww_ww
125357	NEM n	100595	SIB d 23	100021	NEM a	Excluded	ww	ww_ww
115648	SIB g 09	114263	SIB ds 09 21	114807	NEM a	Used	09	09_ww
115644	SIB ns 09	114263	SIB ds 09 21	114807	NEM a	Used	09	09_ww
104256	SIB n 24	109162	SIB n 09 22	108566	NEM a	Used	ww	09_ww
103214	SIB n 03 23	109162	SIB n 09 22	108566	NEM a	Used	03	09_ww
108825	SIB n 09 23	107246	SIB n 09 23	108566	NEM a	Used	09	09_ww
123740	SIB n 23	107246	SIB n 09 23	108566	NEM a	Used	ww	09_ww
108824	SIB n	107246	SIB n 09 23	108566	NEM a	Used	ww	09_ww
125153	SIB n 09	107246	SIB n 09 23	108566	NEM a	Used	09	09_ww
123713	SIB n	102450	SIB n 23	102451	NEM a	Excluded	ww	ww_ww
121489	NEM n 21	116290	SIB n 23	116291	NEM a	Excluded	ww	ww_ww
103049	SIB n 23	102556	SIB n 23	102557	NEM a	Excluded	ww	ww_ww
115802	SIB n 23	102556	SIB n 23	102557	NEM a	Excluded	ww	ww_ww
122332	NEM a 21	113962	SIB n 24	114687	NEM a	Excluded	ww	ww_ww
110945	NEM ns 09 21	113872	SIB ns 09 22	113873	NEM a	Used	09	09_ww
121117	NEM ns 21	113872	SIB ns 09 22	113873	NEM a	Used	ww	09_ww
114781	NEM ns 21	113872	SIB ns 09 22	113873	NEM a	Used	ww	09_ww
118450	SIB ns 09 23	115113	SIB ns 09 24	117314	NEM a	Used	09	09_ww
120329	SIB ns 22	113845	SIB ns 23	113846	NEM a	Excluded	ww	ww_ww
118650	NEM a s	112662	SIB ns 23	112663	NEM a	Excluded	ww	ww_ww
119746	SIB ns 24	106086	SIB ns 24	106087	NEM a	Excluded	ww	ww_ww
127342	SIB n 23	113827	SIB ny 22	112244	NEM a	Excluded	ww	ww_ww
125300	SIB n 22	124733	SIB ny 22	124734	NEM a	Excluded	ww	ww_ww
116194	NEM n 21	107005	SIB ny 23	110659	NEM a	Excluded	ww	ww_ww
115699	SIB n 24	115367	SIB ny 24	112244	NEM a	Excluded	ww	ww_ww
122034	SIB a 23	115367	SIB ny 24	112244	NEM a	Excluded	ww	ww_ww
113708	NEM n 21	122816	SIB ny 24	126888	NEM a	Excluded	ww	ww_ww
118949	NEM as 21	115931	SIB w 61	117314	NEM a	Excluded	ww	white_ww
110272	XLH b 33	124558	XLH b 33	124559	NEM a	Excluded	ww	ww_ww
122424	NEM n 21	118192	NEM 21	118195	NEM a	Excluded	ww	ww_ww
104260	NEM a	102921	NEM a	103326	NEM a	Excluded	ww	ww_ww
104010	NEM a	114124	NEM a	114248	NEM a	Excluded	ww	ww_ww
102834	NEM a	114124	NEM a	114248	NEM a	Excluded	ww	ww_ww
102971	NEM a 21	102921	NEM a	103326	NEM a	Excluded	ww	ww_ww
104669	NEM a	100983	NEM a	105792	NEM a	Excluded	ww	ww_ww
106003	NEM as	122943	NEM a	122935	NEM a	Excluded	ww	ww_ww
103379	NEM a	102921	NEM a	103320	NEM a	Excluded	ww	ww_ww
100280	NEM a	102921	NEM a	103320	NEM a	Excluded	ww	ww_ww
105066	NEM a	102921	NEM a	103320	NEM a	Excluded	ww	ww_ww
107392	NEM a	102921	NEM a	106512	NEM a	Excluded	ww	ww_ww
73587	NEM a	105426	NEM a	106088	NEM a	Excluded	ww	ww_ww
100096	NEM a	103321	NEM a	103322	NEM a	Excluded	ww	ww_ww
107657	NEM a	102921	NEM a	103326	NEM a	Excluded	ww	ww_ww
106912	NEM a 21	102921	NEM a	103326	NEM a	Excluded	ww	ww_ww
102741	NEM a	102921	NEM a	103326	NEM a	Excluded	ww	ww_ww
105375	NEM a	100983	NEM a	106088	NEM a	Excluded	ww	ww_ww
105370	NEM a	100983	NEM a	105792	NEM a	Excluded	ww	ww_ww
103461	NEM a	102921	NEM a	103320	NEM a	Excluded	ww	ww_ww
105107	NEM a	102921	NEM a	103320	NEM a	Excluded	ww	ww_ww
104291	NEM a	114566	NEM a	114567	NEM a	Excluded	ww	ww_ww
103873	NEM a	114128	NEM a 03	116489	NEM a	Used	ww	03_ww
112625	NEM a	114128	NEM a 03	116489	NEM a	Used	ww	03_ww
116531	NEM a	114128	NEM a 03	114129	NEM a	Used	ww	03_ww
126503	NEM a 21	118202	NEM a 03 21	114129	NEM a	Used	ww	03_ww
124672	NEM n	109339	NEM a 09 21	109503	NEM a	Used	ww	09_ww
126006	NEM n	109339	NEM a 09 21	109503	NEM a	Used	ww	09_ww
109861	NEM n	109339	NEM a 09 21	119341	NEM a	Used	ww	09_ww
123835	NEM a 09	120229	NEM a 09 21	114129	NEM a	Used	09	09_ww
103949	NEM a	115711	NEM a 09 21	109503	NEM a	Used	ww	09_ww
103958	NEM a	108152	NEM a 09 21	109503	NEM a	Used	ww	09_ww
111505	NEM a 21	109891	NEM a 09 21	109503	NEM a	Used	ww	09_ww
123853	NEM a 21	111443	NEM a 21	116489	NEM a	Excluded	ww	ww_ww
105511	NEM a 21	122165	NEM a 21	116489	NEM a	Excluded	ww	ww_ww
107257	NEM a 21	108878	NEM a 21	114248	NEM a	Excluded	ww	ww_ww
124617	NEM a	100153	NEM a 21	103977	NEM a	Excluded	ww	ww_ww
126535	NEM a 21	108878	NEM a 21	109782	NEM a	Excluded	ww	ww_ww
102790	Nem a 21	108878	NEM a 21	109782	NEM a	Excluded	ww	ww_ww
103611	NEM a 21	108878	NEM a 21	109782	NEM a	Excluded	ww	ww_ww
104300	NEM a	108878	NEM a 21	109782	NEM a	Excluded	ww	ww_ww
120039	NEM a 21	120342	NEM as 09 21	120335	NEM a	Used	ww	09_ww
113748	NEM as 09 21	120342	NEM as 09 21	120335	NEM a	Used	09	09_ww
113746	NEM as 21	120342	NEM as 09 21	120335	NEM a	Used	ww	09_ww
125387	NEM f	122592	NEM d	125942	NEM a	Excluded	ww	ww_ww
118366	NEM g	122592	NEM d	125942	NEM a	Excluded	ww	ww_ww
100632	NEM a	122592	NEM d	125942	NEM a	Excluded	ww	ww_ww
107452	NEM n	122592	NEM d	125942	NEM a	Excluded	ww	ww_ww
119205	NEM a	122592	NEM d	125942	NEM a	Excluded	ww	ww_ww
104788	NEM f 21	104469	NEM d	102499	NEM a	Excluded	ww	ww_ww
102536	NEM f	104469	NEM d	102499	NEM a	Excluded	ww	ww_ww
125386	NEM n 21	100180	NEM d 21	103976	NEM a	Excluded	ww	ww_ww
126180	NEM g 21	100180	NEM d 21	103976	NEM a	Excluded	ww	ww_ww
113180	NEM a	100180	NEM d 21	103976	NEM a	Excluded	ww	ww_ww
111033	NEM g 21	111106	NEM d 21	111107	NEM a	Excluded	ww	ww_ww
108261	NEM n 21	111106	NEM d 21	111107	NEM a	Excluded	ww	ww_ww
114353	NEM g 03 21	106909	NEM e 09 21	106512	NEM a	Used	03	09_ww
105052	NEM a 21 09	106909	NEM e 09 21	106512	NEM a	Used	09	09_ww
122083	NEM a	114121	NEM n	114122	NEM a	Excluded	ww	ww_ww
107878	NEM n	114065	NEM n	117183	NEM a	Excluded	ww	ww_ww
107875	NEM a	103469	NEM n	106512	NEM a	Excluded	ww	ww_ww
100666	NEM n	106915	NEM n	106512	NEM a	Excluded	ww	ww_ww
125870	NEM a	103825	NEM n	105442	NEM a	Excluded	ww	ww_ww
124683	NEM a	122944	NEM n	122953	NEM a	Excluded	ww	ww_ww
126565	NEM a	103475	NEM n	119342	NEM a	Excluded	ww	ww_ww
100693	NEM n	118272	NEM n	118273	NEM a	Excluded	ww	ww_ww
110433	NEM n	103475	NEM n	109503	NEM a	Excluded	ww	ww_ww
125073	NEM n	103475	NEM n	109503	NEM a	Excluded	ww	ww_ww
106915	NEM n	103475	NEM n	109503	NEM a	Excluded	ww	ww_ww
114797	NEM n	103475	NEM n	109503	NEM a	Excluded	ww	ww_ww
105930	NEM a 03 21	126648	NEM n 03 21	122932	NEM a	Used	03	03_ww
125243	NEM a 03 21	126648	NEM n 03 21	122932	NEM a	Used	03	03_ww
126827	NEM n 09 21	120053	NEM n 09 21	120263	NEM a	Used	09	09_ww
121136	NEM n 09 21	120053	NEM n 09 21	120263	NEM a	Used	09	09_ww
122435	NEM n	103459	NEM n 09 21	109503	NEM a	Used	ww	09_ww
109887	NEM n 03	114123	NEM n 09 21	109782	NEM a	Used	03	09_ww
125070	NEM n	114123	NEM n 09 21	109782	NEM a	Used	ww	09_ww
120054	NEM a 21	114123	NEM n 09 21	109782	NEM a	Used	ww	09_ww
115585	NEM a 03	114123	NEM n 09 21	109782	NEM a	Used	03	09_ww
103839	NEM n	117408	NEM n 21	117409	NEM a	Excluded	ww	ww_ww
125679	NEM a	102452	NEM n 21	102453	NEM a	Excluded	ww	ww_ww
100120	NEM a	114685	NEM n 21	116489	NEM a	Excluded	ww	ww_ww
127274	NEM a	114685	NEM n 21	116489	NEM a	Excluded	ww	ww_ww
110651	NEM a 21	114685	NEM n 21	116489	NEM a	Excluded	ww	ww_ww
110650	NEM a	114685	NEM n 21	116489	NEM a	Excluded	ww	ww_ww
125825	NEM n 21	100545	NEM n 21	103375	NEM a	Excluded	ww	ww_ww
126598	NEM a 21	100545	NEM n 21	103375	NEM a	Excluded	ww	ww_ww
122121	NEM 21	118199	NEM n 21	118197	NEM a	Excluded	ww	ww_ww
106293	NEM a	114685	NEM n 21	116489	NEM a	Excluded	ww	ww_ww
104191	NEM a	118784	NEM n 21	118783	NEM a	Excluded	ww	ww_ww
113361	NEM a 21	118784	NEM n 21	118783	NEM a	Excluded	ww	ww_ww
110459	NEM a 21	118784	NEM n 21	118783	NEM a	Excluded	ww	ww_ww
112660	NEM n 21	118784	NEM n 21	118783	NEM a	Excluded	ww	ww_ww
105495	NEM n 21	118784	NEM n 21	118783	NEM a	Excluded	ww	ww_ww
109224	NEM a	118214	NEM n 21	114129	NEM a	Excluded	ww	ww_ww
116223	NEM n 21	118150	NEM n 21	118159	NEM a	Excluded	ww	ww_ww
102528	NEM a 21	118150	NEM n 21	118159	NEM a	Excluded	ww	ww_ww
115295	NEM a 21	100634	NEM n 21	100637	NEM a	Excluded	ww	ww_ww
123091	NEM a	100634	NEM n 21	100637	NEM a	Excluded	ww	ww_ww
108749	NEM a 21	108244	NEM n 21	109782	NEM a	Excluded	ww	ww_ww
123537	NEM a 21	118897	NEM n 21	119838	NEM a	Excluded	ww	ww_ww
125964	NEM a 21	118897	NEM n 21	119838	NEM a	Excluded	ww	ww_ww
116292	NEM a	110188	NEM n 21	110190	NEM a	Excluded	ww	ww_ww
105172	NEM as 21	115226	NEM ns 09 21	119344	NEM a	Used	ww	09_ww
105840	NEM a 09 21	110414	NEM ns 09 21	110417	NEM a	Used	09	09_ww
110540	NEM ns 21	112944	SIB ds 24	119313	NEM a	Excluded	ww	ww_ww
125698	SIB a 24	105353	SIB n 21	105354	NEM a	Excluded	ww	ww_ww
114444	NEM a 03	120942	SIB n 03	109782	NEM a	Used	03	03_ww
103543	SIB ns	123270	SIB ns 09	123269	NEM a	Used	ww	09_ww
103998	SIB ns 09	123270	SIB ns 09	123269	NEM a	Used	09	09_ww
103045	SIB a 09	123270	SIB ns 09	123269	NEM a	Used	09	09_ww
114225	NEM as 21	106805	SIB ns 24	109782	NEM a	Excluded	ww	ww_ww
120762	NEM as 21	106805	SIB ns 24	109782	NEM a	Excluded	ww	ww_ww
109856	NEM n	106805	SIB ns 24	109782	NEM a	Excluded	ww	ww_ww
100202	NEM ns 21	106086	SIB ns 24	106088	NEM a	Excluded	ww	ww_ww
118745	SIB ns 24	106086	SIB ns 24	106088	NEM a	Excluded	ww	ww_ww
124300	NEM a 03 21	123442	NEM a 21	123443	NEM a 09 21	Used	03	ww_09
123485	NEM a 03 21	118214	NEM n 21	126781	NEM a 09 21	Used	03	ww_09
118966	NEM a 09 21	111388	NEM a 09 21	111389	NEM a 21 09	Used	09	09_09
121303	NEM n 21	112201	NEM n 21	111389	NEM a 21 09	Used	ww	ww_09
116530	NEM n 21	112201	NEM n 21	111389	NEM a 21 09	Used	ww	ww_09
111672	SIB n 24 03	118169	SIB n 23	111389	NEM a 21 09	Used	03	ww_09
111233	NEM n	104648	NEM n	100143	NEM a 21	Excluded	ww	ww_ww
122591	NEM n 21	104648	NEM n	100143	NEM a 21	Excluded	ww	ww_ww
100520	NEM n 21	100142	NEM n 21	100143	NEM a 21	Excluded	ww	ww_ww
124325	NEM as 21 09	123012	NEM as 03 21	119112	NEM a 21 03	Used	09	03_03
114506	NEM as 09 21	114110	NEM as 21	109179	NEM a 03	Used	09	ww_03
111914	NEM a 21 09	112953	NEM as 21	120941	NEM a 03	Used	09	ww_03
117590	NEM g 03 21	118929	NEM d 21	118932	NEM a 03	Used	03	ww_03
105697	NEM g 03 21	118929	NEM d 21	118932	NEM a 03	Used	03	ww_03
125334	NEM a 21	118929	NEM d 21	118932	NEM a 03	Used	ww	ww_03
100404	NEM n 21	112847	NEM n	120183	NEM a	Excluded	ww	ww_ww
113372	NEM n 03	113190	NEM n 09	120183	NEM a	Used	03	09_ww
101000	NEM n 03 21	112201	NEM n 21	112202	NEM a 03	Used	03	ww_03
115379	NEM n	115061	NEM n 21	117222	NEM a 03	Used	ww	ww_03
121610	NEM n	115061	NEM n 21	117222	NEM a 03	Used	ww	ww_03
117901	NEM n 03 21	112201	NEM n 21	112202	NEM a 03	Used	03	ww_03
125510	NEM a	115061	NEM n 21	117222	NEM a 03	Used	ww	ww_03
124123	NEM n 03 21	112201	NEM n 21	112202	NEM a 03	Used	03	ww_03
100884	NEM n 03 21	112201	NEM n 21	112202	NEM a 03	Used	03	ww_03
115410	NEM a 09	125258	NEM n 21 03	125924	NEM a 03	Used	09	03_03
106279	NEM a 21	123653	NEM n 21 09	118932	NEM a 03	Excluded	ww	09_03
124070	NEM a 21	123653	NEM n 21 09	118932	NEM a 03	Excluded	ww	09_03
122536	NEM n 03 21	112719	NEM n 21	112720	NEM a 03	Used	03	ww_03
126452	NEm a 21	112719	NEM n 21	112720	NEM a 03	Used	ww	ww_03
125867	NEM a 03	112719	NEM n 21	112720	NEM a 03	Used	03	ww_03
103871	NEM a	122933	NEM a	121868	NEM a 03 21	Used	ww	ww_03
114182	NEM a 21	110086	NEM a 03	110087	NEM a 03 21	Used	ww	03_03
123843	NEM a 09 21	114296	NEM a 09	110106	NEM a 03 21	Excluded	09	09_03
105193	NEM a 03 21	114296	NEM a 09	110106	NEM a 03 21	Excluded	03	09_03
100590	NEM a 03 21	114296	NEM a 09	110106	NEM a 03 21	Excluded	03	09_03
120222	NEM a 03 21	114296	NEM a 09	110106	NEM a 03 21	Excluded	03	09_03
125261	NEM a 21	114296	NEM a 09	110106	NEM a 03 21	Excluded	ww	09_03
101004	NEM a 03 21	114296	NEM a 09	110106	NEM a 03 21	Excluded	03	09_03
100230	NEM a 03 21	114296	NEM a 09	110106	NEM a 03 21	Excluded	03	09_03
106251	NEM a 03 21	114296	NEM a 09	110106	NEM a 03 21	Excluded	03	09_03
103567	NEM as 09 21	122912	NEM a 09 21	122913	NEM a 03 21	Excluded	09	09_03
111989	NEM a	120336	NEM a 21	120337	NEM a 03 21	Used	ww	ww_03
100764	NEM a 03 21	109986	NEM a 21	110114	NEM a 03 21	Used	03	ww_03
106177	NEM a 21	123428	NEM a 21	123429	NEM a 03 21	Used	ww	ww_03
103006	NEM a	122936	NEM a 21	120337	NEM a 03 21	Used	ww	ww_03
104818	NEM a 21	114404	NEM a 21	127186	NEM a 03 21	Used	ww	ww_03
104167	NEM a 21	114404	NEM a 21	127186	NEM a 03 21	Used	ww	ww_03
107256	NEM a 03 21	118509	NEM a 21	119572	NEM a 03 21	Used	03	ww_03
107254	NEM a 21	119643	NEM a 21	121355	NEM a 03 21	Used	ww	ww_03
115138	NEM a 09 21	118509	NEM a 21	119572	NEM a 03 21	Used	09	ww_03
121296	NEM a 21	118509	NEM a 21	119572	NEM a 03 21	Used	ww	ww_03
122784	NEM a 03 21	112549	NEM a 21	112954	NEM a 03 21	Used	03	ww_03
116668	NEM a 03 21	112549	NEM a 21	112954	NEM a 03 21	Used	03	ww_03
115726	NEM a 03 21	112549	NEM a 21	112954	NEM a 03 21	Used	03	ww_03
110009	NEM a 09 21	118147	NEM as 21	123423	NEM a 03 21	Used	09	ww_03
117156	NEM as 03 21	112953	NEM as 21	112954	NEM a 03 21	Used	03	ww_03
118373	NEM n 09 21	112241	NEM d 09 21	112196	NEM a 03 21	Excluded	09	09_03
73328	NEM f 21	110119	NEM d 21	110106	NEM a 03 21	Used	ww	ww_03
106013	NEM a 21	110119	NEM d 21	110106	NEM a 03 21	Used	ww	ww_03
104618	NEM a 03 21	110119	NEM d 21	110106	NEM a 03 21	Used	03	ww_03
103250	NEM f 21	110119	NEM d 21	110106	NEM a 03 21	Used	ww	ww_03
125158	NEM f 21	110119	NEM d 21	110106	NEM a 03 21	Used	ww	ww_03
108791	NEM a 21	110119	NEM d 21	110106	NEM a 03 21	Used	ww	ww_03
127004	NEM g 21	110098	NEM d 21	110106	NEM a 03 21	Used	ww	ww_03
107248	NEM f	110098	NEM d 21	110106	NEM a 03 21	Used	ww	ww_03
113149	NEM f 21	110098	NEM d 21	110106	NEM a 03 21	Used	ww	ww_03
109228	NEM n 03 21	110098	NEM d 21	110106	NEM a 03 21	Used	03	ww_03
123078	NEM n 21	110098	NEM d 21	110106	NEM a 03 21	Used	ww	ww_03
123080	NEM n 03 21	110098	NEM d 21	110106	NEM a 03 21	Used	03	ww_03
121006	NEM g 03 21	110098	NEM d 21	110106	NEM a 03 21	Used	03	ww_03
114901	NEM a 21	110098	NEM d 21	110106	NEM a 03 21	Used	ww	ww_03
100394	NEM a 09 21	115696	NEM n	123717	NEM a 03 21	Used	09	ww_03
121689	NEM n 09 21	104650	NEM n	100684	NEM a 03 21	Used	09	ww_03
124274	NEM a 09 21	123425	NEM n 03 21	123423	NEM a 03 21	Used	09	03_03
121713	NEM n 21 09	113863	NEM n 03 21	118109	NEM a 03 21	Used	09	03_03
121711	NEM n 03 21	113863	NEM n 03 21	121868	NEM a 03 21	Used	03	03_03
115038	NEM n 09 21	114998	NEM n 09 21	120010	NEM a 03 21	Excluded	09	09_03
113219	NEM a 21	124013	NEM n 09 21	124787	NEM a 03 21	Excluded	ww	09_03
118308	NEM a 03 21	124013	NEM n 09 21	124787	NEM a 03 21	Excluded	03	09_03
106416	NEM a 21 03	119481	NEM n 21	119488	NEM a 03 21	Used	03	ww_03
106863	NEM n 21	119479	NEM n 21	119488	NEM a 03 21	Used	ww	ww_03
103351	NEM a 09 21	122877	NEM n 21	122910	NEM a 03 21	Used	09	ww_03
118720	NEM a 21	113614	NEM n 21	117382	NEM a 03 21	Used	ww	ww_03
122124	NEM n 21 03	109583	NEM n 21	124787	NEM a 03 21	Used	03	ww_03
105843	NEM a	109583	NEM n 21	124787	NEM a 03 21	Used	ww	ww_03
115682	NEM a 21	115061	NEM n 21	112954	NEM a 03 21	Used	ww	ww_03
118398	NEM a 03	115061	NEM n 21	112954	NEM a 03 21	Used	03	ww_03
125214	NEM a 21	115061	NEM n 21	112954	NEM a 03 21	Used	ww	ww_03
108858	NEM n 21	115061	NEM n 21	112954	NEM a 03 21	Used	ww	ww_03
116426	NEM a 21 09	110092	NEM n 21	112196	NEM a 03 21	Used	09	ww_03
117520	NEM n 09 21	110092	NEM n 21	112196	NEM a 03 21	Used	09	ww_03
118074	NEM n 21	110092	NEM n 21	112196	NEM a 03 21	Used	ww	ww_03
118727	NEM ns 09 21	110092	NEM n 21	112196	NEM a 03 21	Used	09	ww_03
113960	NEM ny 03 21	118208	NEM ns 09 21	123538	NEM a 03 21	Excluded	03	09_03
113398	NEM as 21	113971	NEM ns 21	112954	NEM a 03 21	Used	ww	ww_03
127372	NEM a 03 21	110486	SIB a 23	121677	NEM a 03 21	Used	03	ww_03
102804	NEM n 03 21	115555	SIB n 03 24	115556	NEM a 03 21	Used	03	03_03
107556	SIB n 09 24	108559	SIB n 09 24	110106	NEM a 03 21	Excluded	09	09_03
106015	SIB n 24	108559	SIB n 09 24	110106	NEM a 03 21	Excluded	ww	09_03
108645	SIB n 23	108559	SIB n 09 24	110106	NEM a 03 21	Excluded	ww	09_03
104880	SIB n 09 24	108559	SIB n 09 24	110106	NEM a 03 21	Excluded	09	09_03
122517	SIB n 24	108559	SIB n 09 24	110106	NEM a 03 21	Excluded	ww	09_03
108663	SIB n 09 24	113730	SIB n 24	117700	NEM a 03 21	Used	09	ww_03
114588	NEM n 03 21	116992	SiB n 24 03	117253	NEM a 03 21	Used	03	03_03
109456	NEM a 21	114297	SIB n 33	112954	NEM a 03 21	Used	ww	ww_03
113035	NEM a 09	114297	SIB n 33	112954	NEM a 03 21	Used	09	ww_03
113196	NEM ns 21	115560	SIB ns 03	115556	NEM a 03 21	Used	ww	03_03
103115	NEM a 21	118053	NEM 21	111577	NEM a 03 21	Used	ww	ww_03
118580	NEM a 21	100052	NEM a 03 21	102503	NEM a 03 21	Used	ww	03_03
114011	NEM a 09 21	119009	NEM a 21	119011	NEM a 03 21	Used	09	ww_03
106215	NEM n 03 21	104777	NEM n	106895	NEM a 03 21	Used	03	ww_03
113982	NEM n 03	104777	NEM n	106895	NEM a 03 21	Used	03	ww_03
108500	NEM a	118751	NEM n	118752	NEM a 03 21	Used	ww	ww_03
107131	NEM n 03 21	119396	NEM n 03 21	119397	NEM a 03 21	Used	03	03_03
108449	NEM n	100508	NEM n 21	102503	NEM a 03 21	Used	ww	ww_03
100421	NEM n	100508	NEM n 21	102503	NEM a 03 21	Used	ww	ww_03
110040	NEM n	100508	NEM n 21	102503	NEM a 03 21	Used	ww	ww_03
121194	NEM a 09 22	100508	NEM n 21	102503	NEM a 03 21	Used	09	ww_03
109583	NEM ns 03 21	118823	NEM ns 09 21	119397	NEM a 03 21	Excluded	03	09_03
108139	NEM ns 21	118823	NEM ns 09 21	119397	NEM a 03 21	Excluded	ww	09_03
118346	SIB a	73549	SIB a 03	102503	NEM a 03 21	Used	ww	03_03
107930	SIB as 23	104977	SIB ns 24	111577	NEM a 03 21	Used	ww	ww_03
109107	SIB a 09 24	104977	SIB ns 24	111577	NEM a 03 21	Used	09	ww_03
100491	NEM a 03 21	114128	NEM a 03	115323	Nem a 03 21	Used	03	03_03
123991	NEM a 21	115321	NEM a 03 21	115323	Nem a 03 21	Used	ww	03_03
126506	SIB a 21 33	115321	NEM a 03 21	115323	Nem a 03 21	Used	ww	03_03
110694	NEM a 09 21	122909	NEM n 21	115323	Nem a 03 21	Used	09	ww_03
105033	NEM n 09 21	122909	NEM n 21	115323	Nem a 03 21	Used	09	ww_03
103015	NEM a	103445	NEM a	103826	NEM a 04	Excluded	ww	ww_ww
118142	NEM a	103445	NEM a	103826	NEM a 04	Excluded	ww	ww_ww
107647	NEM a	103825	NEM n	103826	NEM a 04	Excluded	ww	ww_ww
117513	NEM a	103825	NEM n	103826	NEM a 04	Excluded	ww	ww_ww
111719	NEM n	103825	NEM n	103826	NEM a 04	Excluded	ww	ww_ww
118636	NEM n	103825	NEM n	103826	NEM a 04	Excluded	ww	ww_ww
108265	NEM n	103825	NEM n	103826	NEM a 04	Excluded	ww	ww_ww
111352	NEM a	124439	NEM a	124440	NEM a 09	Used	ww	ww_09
118775	NEM a	124439	NEM a	124440	NEM a 09	Used	ww	ww_09
103521	NEM a 09	124439	NEM a	124440	NEM a 09	Used	09	ww_09
106002	NEM a 09	124439	NEM a	124440	NEM a 09	Used	09	ww_09
126502	NEM a 09 21	123718	NEM a 03 21	120224	NEM a 09	Excluded	09	03_09
123988	NEM a 03 21	123718	NEM a 03 21	120224	NEM a 09	Excluded	03	03_09
116928	NEM a 09	103461	NEM a 09	115310	NEM a 09	Used	09	09_09
126983	NEM a 09	103461	NEM a 09	115310	NEM a 09	Used	09	09_09
103600	NEM n 09 21	108152	NEM a 09 21	122419	NEM a 09	Used	09	09_09
104876	NEM a 09	120223	NEM a 21	120565	NEM a 09	Used	09	ww_09
103743	NEM a 21 09	111405	NEM as 09 21	125989	NEM a 09	Used	09	09_09
113750	NEM a 09 21	111405	NEM as 09 21	126851	NEM a 09	Used	09	09_09
102424	NEM f 09	109893	NEM d 09 21	109894	NEM a 09	Used	09	09_09
126559	NEM a 09	115311	NEM n	115312	NEM a 09	Used	09	ww_09
110455	NEM a 09	119025	NEM n	111993	NEM a 09	Used	09	ww_09
122153	NEM a	115696	NEM n	120566	NEM a 09	Used	ww	ww_09
100385	NEM n	104775	NEM n	104776	NEM a 09	Used	ww	ww_09
100402	NEM n	115696	NEM n	120224	NEM a 09	Used	ww	ww_09
107884	NEM a	105391	NEM n	105699	NEM a 09	Used	ww	ww_09
109943	NEM n 09	115696	NEM n	115708	NEM a 09	Used	09	ww_09
115948	NEM a 09	119025	NEM n	122357	NEM a 09	Used	09	ww_09
112705	NEM a	103469	NEM n	119343	NEM a 09	Used	ww	ww_09
116032	NEM n	103475	NEM n	124168	NEM a 09	Used	ww	ww_09
125735	NEM n 09	103475	NEM n	115310	NEM a 09	Used	09	ww_09
125491	NEM n	111994	NEM n 09	111993	NEM a 09	Used	ww	09_09
126066	NEM n 09	111994	NEM n 09	119024	NEM a 09	Used	09	09_09
120035	NEM a 21 09	100629	NEM n 09 21	109567	NEM a 09	Used	09	09_09
110200	NEM n 03	107178	NEM n 21	123141	NEM a 09	Used	03	ww_09
106555	NEM a 09 21	111981	SIB n 09 23	111982	NEM a 09	Used	09	09_09
105669		106076	SIB ns 22	106917	NEM a 09	Excluded	unknown	ww_09
105672	SIB ns 24 09	106076	SIB ns 22	106917	NEM a 09	Used	09	ww_09
120592	SIB n 22	106076	SIB ns 22	106917	NEM a 09	Used	ww	ww_09
105762	NEM n 21	107325	NEM n	110189	NEM a 09	Used	ww	ww_09
102887	NEM n 21	123438	NEM ns 21	124549	NEM a 09	Used	ww	ww_09
109775	NEM a 03 21	123438	NEM ns 21	124549	NEM a 09	Used	03	ww_09
109640	NEM a 21	123438	NEM ns 21	124549	NEM a 09	Used	ww	ww_09
117148	NEM a 21	113973	NEM as 21	115724	NEM a 09	Used	ww	ww_09
117140	NEM as 21	113973	NEM as 21	115724	NEM a 09	Used	ww	ww_09
110017	NEM a 09 21	113973	NEM as 21	115724	NEM a 09	Used	09	ww_09
121278	NEM a 21	113973	NEM as 21	115724	NEM a 09	Used	ww	ww_09
104784	SIB n 23 09	119362	n	119359	NEM a 09 21	Used	09	ww_09
103740	NEM n 09 21	121862	NEM 09 21	121863	NEM a 09 21	Used	09	09_09
114205	NEM a 09 21	110455	NEM a	112194	NEM a 09 21	Used	09	ww_09
126751	NEm a 09 21	121356	NEM a 03 21	121357	NEM a 09 21	Excluded	09	03_09
126752	NEM a 03 21	121356	NEM a 03 21	121357	NEM a 09 21	Excluded	03	03_09
127166	NEM a 21	121356	NEM a 03 21	121357	NEM a 09 21	Excluded	ww	03_09
125005	NEM a 21	103461	NEM a 09	103972	NEM a 09 21	Used	ww	09_09
125014	NEM a 09 21	103461	NEM a 09	103972	NEM a 09 21	Used	09	09_09
116931	NEM a 09 21	103461	NEM a 09	103972	NEM a 09 21	Used	09	09_09
125008	NEM a 09	103461	NEM a 09	103972	NEM a 09 21	Used	09	09_09
124547	NEM a 21	116390	NEM a 09	116391	NEM a 09 21	Used	ww	09_09
117072	NEM a 09 21	116390	NEM a 09	116391	NEM a 09 21	Used	09	09_09
103738	NEM a 09	103461	NEM a 09	103972	NEM a 09 21	Used	09	09_09
112178	NEM a 09	120228	NEM a 09	115503	NEM a 09 21	Used	09	09_09
106133	NEM a 09 21	114251	NEM a 09 21	115216	NEM a 09 21	Used	09	09_09
113223	NEM a 03 21	114251	NEM a 09 21	115216	NEM a 09 21	Used	03	09_09
103029	NEM a 09 21	114251	NEM a 09 21	115216	NEM a 09 21	Used	09	09_09
113781	NEM a 09 21	114251	NEM a 09 21	115216	NEM a 09 21	Used	09	09_09
115135	NEM a 09 21	114251	NEM a 09 21	115216	NEM a 09 21	Used	09	09_09
112067	NEM a 09 21	121837	NEM a 09 21	122908	NEM a 09 21	Used	09	09_09
109027	NEM a 09	121837	NEM a 09 21	122908	NEM a 09 21	Used	09	09_09
125294	NEM a 09	109339	NEM a 09 21	115712	NEM a 09 21	Used	09	09_09
118558	NEM a 09 21	110559	NEM a 09 21	115502	NEM a 09 21	Used	09	09_09
102646	NEM a 09	115711	NEM a 09 21	115712	NEM a 09 21	Used	09	09_09
104842	NEM a 09 21	112220	NEM a 21	120256	NEM a 09 21	Used	09	ww_09
125629	NEM a 21	112220	NEM a 21	122069	NEM a 09 21	Used	ww	ww_09
100511	NEM a 21	108796	NEM a 21	108795	NEM a 09 21	Used	ww	ww_09
115105	NEM a 02 21	120442	NEM a 21 03	126569	NEM a 09 21	Excluded	02	03_09
119258	NEM a 21	113530	NEM as 02 21	122395	NEM a 09 21	Used	ww	02_09
109713	NEM as 03 21	113530	NEM as 02 21	123378	NEM a 09 21	Used	03	02_09
124221	NEM a 09 21	120577	NEM as 03 21	125117	NEM a 09 21	Excluded	09	03_09
117142	NEM a 21	110456	NEM as 21	121357	NEM a 09 21	Used	ww	ww_09
110675	NEM a 09 21	118038	NEM as 21	121173	NEM a 09 21	Used	09	ww_09
119543	NEM g 09 21	114261	NEM d 0921	114262	NEM a 09 21	Used	09	09_09
123075	NEM g 09 21	125187	NEM d 21	117658	NEM a 09 21	Used	09	ww_09
116542	NEM f 09 21	111110	NEM ds 09 21	109120	NEM a 09 21	Used	09	09_09
109220	NEM g 09 21	120365	NEM e	120366	NEM a 09 21	Used	09	ww_09
113079	NEM g 09 21	103985	NEM e	108139	NEM a 09 21	Used	09	ww_09
100407	NEM n	124373	NEM n	124365	NEM a 09 21	Used	ww	ww_09
107862	NEM a 09 21	124373	NEM n	124365	NEM a 09 21	Used	09	ww_09
107864	NEM n	124373	NEM n	124365	NEM a 09 21	Used	ww	ww_09
107865	NEM n	124373	NEM n	124365	NEM a 09 21	Used	ww	ww_09
107873	NEM n	124373	NEM n	124365	NEM a 09 21	Used	ww	ww_09
107870	NEM a 09 21	124373	NEM n	124365	NEM a 09 21	Used	09	ww_09
107869	NEM a 09 21	124373	NEM n	124365	NEM a 09 21	Used	09	ww_09
107854	NEM a 09 21	124373	NEM n	124365	NEM a 09 21	Used	09	ww_09
107369	NEM a 09 21	124373	NEM n	124365	NEM a 09 21	Used	09	ww_09
106098	NEM a 09 21	124373	NEM n	124365	NEM a 09 21	Used	09	ww_09
107860	NEM a 09 21	124373	NEM n	124365	NEM a 09 21	Used	09	ww_09
107861	NEM a 09 21	124373	NEM n	124365	NEM a 09 21	Used	09	ww_09
102383	NEM a 09 21	124373	NEM n	124365	NEM a 09 21	Used	09	ww_09
124028	NEM a 09 21	124373	NEM n	124365	NEM a 09 21	Used	09	ww_09
127217	NEM a 09 21	124373	NEM n	124365	NEM a 09 21	Used	09	ww_09
115199	NEM a 09 21	124373	NEM n	124365	NEM a 09 21	Used	09	ww_09
119225	NEM a 09 21	124373	NEM n	124365	NEM a 09 21	Used	09	ww_09
119036	NEM n 21	116433	NEM n	124219	NEM a 09 21	Used	ww	ww_09
112153	NEM n 21	116433	NEM n	124219	NEM a 09 21	Used	ww	ww_09
110797	NEM a 09 21	116433	NEM n	115712	NEM a 09 21	Used	09	ww_09
115854	NEM n 21	116433	NEM n	124219	NEM a 09 21	Used	ww	ww_09
127265	NEM n 21	116433	NEM n	124219	NEM a 09 21	Used	ww	ww_09
120023	NEM n 21	116433	NEM n	124219	NEM a 09 21	Used	ww	ww_09
117554	NEM n 21	116433	NEM n	124219	NEM a 09 21	Used	ww	ww_09
124475	NEM n 21	116433	NEM n	124219	NEM a 09 21	Used	ww	ww_09
120393	NEM n	116433	NEM n	124219	NEM a 09 21	Used	ww	ww_09
102318	NEM n	116433	NEM n	124219	NEM a 09 21	Used	ww	ww_09
125071	NEM n 21	116433	NEM n	124219	NEM a 09 21	Used	ww	ww_09
114667	NEM a 21	108764	NEM n	118081	NEM a 09 21	Used	ww	ww_09
103591	NEM a 21	115086	NEM n 03 21	116702	NEM a 09 21	Excluded	ww	03_09
108792	NEM a 09 21	112587	NEM n 09	114288	NEM a 09 21	Used	09	09_09
124124	NEM a 03	117788	NEM n 09	117436	NEM a 09 21	Used	03	09_09
125120	NEM n 09 21	116551	NEM n 09 21	119674	NEM a 09 21	Used	09	09_09
124320	NEM n 03 21	116551	NEM n 09 21	119674	NEM a 09 21	Used	03	09_09
107908	NEM n 03 21	116551	NEM n 09 21	119674	NEM a 09 21	Used	03	09_09
124224	NEM a 03 21	116551	NEM n 09 21	119674	NEM a 09 21	Used	03	09_09
114530	NEM a 03 21	116551	NEM n 09 21	119674	NEM a 09 21	Used	03	09_09
119049	NEM n 09 21	112176	NEM n 09 21	118745	NEM a 09 21	Used	09	09_09
118277	NEM a 09 21	122877	NEM n 21	122908	NEM a 09 21	Used	09	ww_09
121553	NEM n 03 21	100745	NEM n 21	102695	NEM a 09 21	Used	03	ww_09
124616	NEM n 21	100745	NEM n 21	102695	NEM a 09 21	Used	ww	ww_09
126369	NEM n 21	115927	NEM n 21	115928	NEM a 09 21	Used	ww	ww_09
109423	NEM n 09 21	122147	NEM n 21	122148	NEM a 09 21	Used	09	ww_09
104343	NEM n	126150	NEM n 21	122135	NEM a 09 21	Used	ww	ww_09
105192	NEM n 21	100745	NEM n 21	102695	NEM a 09 21	Used	ww	ww_09
112190	NEM n 21	100745	NEM n 21	102695	NEM a 09 21	Used	ww	ww_09
124969	NEM n 09 21	100745	NEM n 21	102695	NEM a 09 21	Used	09	ww_09
110565	NEM n 09	100745	NEM n 21	102695	NEM a 09 21	Used	09	ww_09
100879	NEM n 09	100745	NEM n 21	102695	NEM a 09 21	Used	09	ww_09
127138	NEM n 21	122877	NEM n 21	122930	NEM a 09 21	Used	ww	ww_09
118698	NEM a 21	122877	NEM n 21	122930	NEM a 09 21	Used	ww	ww_09
109204	NEM n 21	100095	NEM n 21	100513	NEM a 09 21	Used	ww	ww_09
104161	NEM n 09 21	100095	NEM n 21	100513	NEM a 09 21	Used	09	ww_09
104988	NEM n 21	122877	NEM n 21	122908	NEM a 09 21	Used	ww	ww_09
106248	NEM n 21	111128	NEM n 21	122395	NEM a 09 21	Used	ww	ww_09
115733	NEM n 21	118102	NEM n 21	123427	NEM a 09 21	Used	ww	ww_09
100701	NEM n 09 21	100508	NEM n 21	115318	NEM a 09 21	Used	09	ww_09
105752	NEM n 21	100508	NEM n 21	115318	NEM a 09 21	Used	ww	ww_09
121204	NEM a 21	107178	NEM n 21	118174	NEM a 09 21	Used	ww	ww_09
125904	NEM a 09 21	113224	NEM ns 03 21	120255	NEM a 09 21	Excluded	09	03_09
103755	NEM ay 09 21	123151	NEM ny 21	123378	NEM a 09 21	Used	09	ww_09
104380	NEM ny 21	123151	NEM ny 21	123152	NEM a 09 21	Used	ww	ww_09
113619	NEM a 09 21	116441	NEM x as 09	124193	NEM a 09 21	Used	09	09_09
117639	NEM n 21	116441	NEM x as 09	124193	NEM a 09 21	Used	ww	09_09
110796	NEM g 09 21	116441	NEM x as 09	124193	NEM a 09 21	Used	09	09_09
108420	NEM g 21	116441	NEM x as 09	124193	NEM a 09 21	Used	ww	09_09
115448	NEM g 21	116441	NEM x as 09	124193	NEM a 09 21	Used	ww	09_09
115892	NEM a 09 21	73549	SIB a 03	101057	NEM a 09 21	Excluded	09	03_09
114910	SIB ay 09 21 33	127447	SIB d 23	120256	NEM a 09 21	Used	09	ww_09
116207	SIB f 09	115223	SIB ds 22	112194	NEM a 09 21	Used	09	ww_09
120679	NEM n 21	116911	SIB ds 24	124492	NEM a 09 21	Used	ww	ww_09
125355	NEM f 21	116911	SIB ds 24	124492	NEM a 09 21	Used	ww	ww_09
123248	SIB a 09 23	122439	SIB e 22	114288	NEM a 09 21	Used	09	ww_09
104609	SIB n 23	116396	SIB n 23	116391	NEM a 09 21	Used	ww	ww_09
73564	NEM a 21	124710	SIB n 23	124711	NEM a 09 21	Used	ww	ww_09
108596	NEM n 21	115221	SIB n 24	115216	NEM a 09 21	Used	ww	ww_09
113820	SIB n 24	115221	SIB n 24	115216	NEM a 09 21	Used	ww	ww_09
121326	NEM as 09 21	117948	SIB ns 21	117949	NEM a 09 21	Used	09	ww_09
116477	SIB n 23	115247	SIB ny 22	115249	NEM a 09 21	Used	ww	ww_09
103480	SIB ay 23	115541	SIB ny 22	116739	NEM a 09 21	Used	ww	ww_09
120002	SIB ny 22	115541	SIB ny 22	116739	NEM a 09 21	Used	ww	ww_09
116645	NEM n 21	105631	SIB ny 23	104281	NEM a 09 21	Used	ww	ww_09
125126	NEM g 09 21	109859	NEM d 21	104782	NEM a 09 21	Used	09	ww_09
103639	NEM g 09 21	102457	NEM e 21	100633	NEM a 09 21	Used	09	ww_09
100633	NEM g 09 21	102457	NEM e 21	100633	NEM a 09 21	Used	09	ww_09
112092	NEM n 21	100596	NEM n	104218	NEM a 09 21	Used	ww	ww_09
107645	NEM n 21	100596	NEM n	104218	NEM a 09 21	Used	ww	ww_09
107280	NEM n 21	100596	NEM n	104218	NEM a 09 21	Used	ww	ww_09
120394	NEM a 03	114592	NEM n	114590	NEM a 09 21	Used	03	ww_09
104185	NEM n 21	101054	NEM n	101055	NEM a 09 21	Used	ww	ww_09
117401	NEM a 03	114592	NEM n	114590	NEM a 09 21	Used	03	ww_09
117399	NEM a	114592	NEM n	114590	NEM a 09 21	Used	ww	ww_09
110242	NEM a 21	114592	NEM n	114590	NEM a 09 21	Used	ww	ww_09
109646	NEM n 03 21	114592	NEM n	114590	NEM a 09 21	Used	03	ww_09
113537	NEM a 09 21	105971	NEM n 09 21	100633	NEM a 09 21	Used	09	09_09
127118	NEM a 21	105971	NEM n 09 21	100633	NEM a 09 21	Used	ww	09_09
113817	NEM a 09 21	105971	NEM n 09 21	100633	NEM a 09 21	Used	09	09_09
121937	NEM n 21	103450	NEM n 21	117233	NEM a 09 21	Used	ww	ww_09
120577	NEM a	113708	NEM n 21	113709	NEM a 09 21	Used	ww	ww_09
104087	NEM a 09 21	108396	NEM n 21	101020	NEM a 09 21	Used	09	ww_09
115230	NEM n 21	107249	NEM n 21	118713	NEM a 09 21	Used	ww	ww_09
126676	NEM n 21 03	111085	NEM ns 03 21	112671	NEM a 09 21	Excluded	03	03_09
115723	NEM as 09 21	111085	NEM ns 03 21	112671	NEM a 09 21	Excluded	09	03_09
115759	NEM as 09 21	111085	NEM ns 03 21	112671	NEM a 09 21	Excluded	09	03_09
112712	NEM as 03 21	111085	NEM ns 03 21	112671	NEM a 09 21	Excluded	03	03_09
125789	NEM a 09 21	111085	NEM ns 03 21	112671	NEM a 09 21	Excluded	09	03_09
108322	NEM as 03 21	111085	NEM ns 03 21	112671	NEM a 09 21	Excluded	03	03_09
122315	NEM as 09 21	123409	NEM ns 09 21	123410	NEM a 09 21	Used	09	09_09
126009	NEM as 03	106079	NEM ns 21	118909	NEM a 09 21	Used	03	ww_09
113390	NEM a 09 21	104780	NEM ns 21	104782	NEM a 09 21	Used	09	ww_09
112822	NEM n 09 21	104780	NEM ns 21	100633	NEM a 09 21	Used	09	ww_09
126533	NEM a 09 21	104780	NEM ns 21	100633	NEM a 09 21	Used	09	ww_09
104305	SIB as 09 23	108213	SIB as 23	101020	NEM a 09 21	Used	09	ww_09
119760	SIB as 09 22	105569	SIB as 23	104218	NEM a 09 21	Used	09	ww_09
119140	SIB as 23	108213	SIB as 23	101020	NEM a 09 21	Used	ww	ww_09
124286	NEM ay 09 21	114582	SIB ay 24	115720	NEM a 09 21	Used	09	ww_09
107448	NEM a 09 21	114582	SIB ay 24	115720	NEM a 09 21	Used	09	ww_09
127398	SIB ns 23 03	108238	SIB ds 23	101020	NEM a 09 21	Used	03	ww_09
100615	SIB n 09 23	105572	SIB n 23	106739	NEM a 09 21	Used	09	ww_09
119405	SIB a 09 23	105572	SIB n 23	106739	NEM a 09 21	Used	09	ww_09
117216	NEM ns 21	102528	SIB ns 23	100633	NEM a 09 21	Used	ww	ww_09
103255	SIB ns 09 23	102528	SIB ns 23	100633	NEM a 09 21	Used	09	ww_09
102554	NEM n 09 21	105484	NEM d	105485	NEM a 09 22	Used	09	ww_09
103493	SIB ns 09	108118	NEM ns 03	107056	NEM a 21	Used	09	03_ww
106693	SIB ns	108118	NEM ns 03	107056	NEM a 21	Used	ww	03_ww
73354	SIB ns 09 23	108118	NEM ns 03	107056	NEM a 21	Used	09	03_ww
104223	SIB a 09 23	108118	NEM ns 03	107056	NEM a 21	Used	09	03_ww
116801	NEM a 09 21	108881	NEM 09 21	110297	NEM a 21	Used	09	09_ww
104453	NEM a 09 21	108881	NEM 09 21	110297	NEM a 21	Used	09	09_ww
105728	NEM ay 09 21	108881	NEM 09 21	110297	NEM a 21	Used	09	09_ww
100953	NEM n 09 21	108881	NEM 09 21	110297	NEM a 21	Used	09	09_ww
121342	NEM a	110455	NEM a	109997	NEM a 21	Excluded	ww	ww_ww
111396	NEM a	110455	NEM a	109997	NEM a 21	Excluded	ww	ww_ww
126254	NEM a	110455	NEM a	109997	NEM a 21	Excluded	ww	ww_ww
105131	NEM a	110455	NEM a	109997	NEM a 21	Excluded	ww	ww_ww
104259	NEM a	104360	NEM a	104523	NEM a 21	Excluded	ww	ww_ww
103754	NEM a 21	114692	NEM a	109995	NEM a 21	Excluded	ww	ww_ww
103363	NEM a 21	114692	NEM a	109995	NEM a 21	Excluded	ww	ww_ww
117889	NEM a	114692	NEM a	109995	NEM a 21	Excluded	ww	ww_ww
103921	NEM a 21	114692	NEM a	109995	NEM a 21	Excluded	ww	ww_ww
110685	NEM a	114692	NEM a	109995	NEM a 21	Excluded	ww	ww_ww
100567	NEM a	110455	NEM a	110085	NEM a 21	Excluded	ww	ww_ww
103674	NEM a 21	105440	NEM a	106387	NEM a 21	Excluded	ww	ww_ww
103841	NEM a 21	105440	NEM a	106387	NEM a 21	Excluded	ww	ww_ww
118965	NEM a	105440	NEM a	106193	NEM a 21	Excluded	ww	ww_ww
114180	NEM a 09 21	118481	NEM a 03	120230	NEM a 21	Used	09	03_ww
113834	NEM a 09 21	118481	NEM a 03	120230	NEM a 21	Used	09	03_ww
121506	NEM a 21 03	115322	NEM a 03 21	125259	NEM a 21	Used	03	03_ww
126220	NEM a 09	121356	NEM a 03 21	125996	NEM a 21	Used	09	03_ww
123982	NEM a 21	106390	NEM a 03 21	120231	NEM a 21	Used	ww	03_ww
124999	NEM a 21 03	118202	NEM a 03 21	112607	NEM a 21	Used	03	03_ww
125010	NEM a	116232	NEM a 09	116292	NEM a 21	Used	ww	09_ww
116934	NEM a 09 21	116232	NEM a 09	116292	NEM a 21	Used	09	09_ww
125027	NEM a	120935	NEM a 09	120936	NEM a 21	Used	ww	09_ww
125022	NEM a 09	103970	NEM a 09	106877	NEM a 21	Used	09	09_ww
118385	NEM a 09 21	103970	NEM a 09	106877	NEM a 21	Used	09	09_ww
105054	NEM a	114895	NEM a 09	106877	NEM a 21	Used	ww	09_ww
125132	NEM a 21 09	123424	NEM a 09 21	123430	NEM a 21	Used	09	09_ww
104057	NEM a 09 21	120275	NEM a 09 21	127000	NEM a 21	Used	09	09_ww
120991	NEM a 21	124848	NEM a 09 21	126434	NEM a 21	Used	ww	09_ww
118752	NEM a 03 21	124848	NEM a 09 21	126434	NEM a 21	Used	03	09_ww
111076	NEM a 21	124848	NEM a 09 21	126434	NEM a 21	Used	ww	09_ww
110485	NEM a 03 21	124848	NEM a 09 21	126434	NEM a 21	Used	03	09_ww
118168	NEM a 21	124848	NEM a 09 21	126434	NEM a 21	Used	ww	09_ww
122881	NEM a 21	124848	NEM a 09 21	126434	NEM a 21	Used	ww	09_ww
112671	NEM a 09 21	118200	NEM a 09 21	126568	Nem a 21	Used	09	09_ww
121764	NEM a 21	120229	NEM a 09 21	126103	NEM a 21	Used	ww	09_ww
125295	NEM a 09 21	126999	NEM a 09 21	125474	NEM a 21	Used	09	09_ww
103903	NEM a 09 21	120275	NEM a 09 21	125474	NEM a 21	Used	09	09_ww
109556	NEM a 03 21	120275	NEM a 09 21	125474	NEM a 21	Used	03	09_ww
100580	NEM a 21	126999	NEM a 09 21	122025	NEM a 21	Used	ww	09_ww
73307	NEM n	109339	NEM a 09 21	118920	NEM a 21	Used	ww	09_ww
125853	NEM 09 21	120275	NEM a 09 21	122066	NEM a 21	Used	09	09_ww
124783	NEM a 09	108241	NEM a 09 21	108282	NEM a 21	Used	09	09_ww
125855	NEM a 21 09	122899	NEM a 09 21	124117	NEM a 21	Used	09	09_ww
125856	NEM a 21 09	122899	NEM a 09 21	124117	NEM a 21	Used	09	09_ww
124022	NEM a 03	108241	NEM a 09 21	108282	NEM a 21	Used	03	09_ww
123831	NEM a 09 21	116059	NEM a 09 21	121174	NEM a 21	Used	09	09_ww
117012	NEM a 09 21	116059	NEM a 09 21	121174	NEM a 21	Used	09	09_ww
123824	NEM a 21	121837	NEM a 09 21	121840	NEM a 21	Used	ww	09_ww
111587	NEM a 09 21	120239	NEM a 09 21	117549	NEM a 21	Used	09	09_ww
109032	NEM a 21	120275	NEM a 09 21	125462	NEM a 21	Used	ww	09_ww
109030	NEM a 03 21	108241	NEM a 09 21	108282	NEM a 21	Used	03	09_ww
126106	NEM a 03 21	108241	NEM a 09 21	108282	NEM a 21	Used	03	09_ww
120036	NEM a 21	108241	NEM a 09 21	108282	NEM a 21	Used	ww	09_ww
126060	NEM a 21	108364	NEM a 09 21	111386	NEM a 21	Used	ww	09_ww
122407	NEM a 03 21	108393	NEM a 09 21	109471	NEM a 21	Used	03	09_ww
105089	NEM a 09 21	108393	NEM a 09 21	109471	NEM a 21	Used	09	09_ww
111071	NEM a 09 21	108364	NEM a 09 21	111386	NEM a 21	Used	09	09_ww
111732	NEM a 21	102241	NEM a 21	104770	NEM a 21	Excluded	ww	ww_ww
122219	NEM a 21	114404	NEM a 21	126110	NEM a 21	Excluded	ww	ww_ww
127101	NEM a 21	114404	NEM a 21	126110	NEM a 21	Excluded	ww	ww_ww
105326	NEM a 21	104999	NEM a 21	106212	NEM a 21	Excluded	ww	ww_ww
119449	NEM a	110415	NEM a 21	110416	NEM a 21	Excluded	ww	ww_ww
100844	NEM a 21	121916	NEM a 21	126109	NEM a 21	Excluded	ww	ww_ww
104769	NEM a 21	104999	NEM a 21	115678	NEM a 21	Excluded	ww	ww_ww
112717	NEM a 21	104999	NEM a 21	116299	NEM a 21	Excluded	ww	ww_ww
117785	NEM a 21	126102	NEM a 21	126111	NEM a 21	Excluded	ww	ww_ww
125160	NEM a 21	123331	NEM a 21	121200	NEM a 21	Excluded	ww	ww_ww
118301	NEM a 21	102241	NEM a 21	104770	NEM a 21	Excluded	ww	ww_ww
113712	NEM a 21	102241	NEM a 21	104770	NEM a 21	Excluded	ww	ww_ww
105956	NEM a 21	114404	NEM a 21	121201	NEM a 21	Excluded	ww	ww_ww
102598	NEM a 21	116243	NEM a 21	121432	NEM a 21	Excluded	ww	ww_ww
104165	NEM a	109746	NEM a 21	109753	NEM a 21	Excluded	ww	ww_ww
107731	NEM a 21	109746	NEM a 21	109753	NEM a 21	Excluded	ww	ww_ww
118657	NEM a 21	114404	NEM a 21	125729	NEM a 21	Excluded	ww	ww_ww
125274	NEM a 21	109746	NEM a 21	109753	NEM a 21	Excluded	ww	ww_ww
104105	NEM a 21	109746	NEM a 21	109753	NEM a 21	Excluded	ww	ww_ww
104792	NEM a 21	109746	NEM a 21	109753	NEM a 21	Excluded	ww	ww_ww
103962	NEM a 21	102241	NEM a 21	104770	NEM a 21	Excluded	ww	ww_ww
120038	NEM a 21	102241	NEM a 21	104770	NEM a 21	Excluded	ww	ww_ww
100908	NEM a 21	109746	NEM a 21	109997	NEM a 21	Excluded	ww	ww_ww
100417	NEM a 21	105433	NEM a 21	106213	NEM a 21	Excluded	ww	ww_ww
123297	NEM a 21	105433	NEM a 21	106213	NEM a 21	Excluded	ww	ww_ww
112452	NEM a 21	109746	NEM a 21	109753	NEM a 21	Excluded	ww	ww_ww
106376	NEM a 21	114404	NEM a 21	121201	NEM a 21	Excluded	ww	ww_ww
119368	NEM a 21	114404	NEM a 21	121201	NEM a 21	Excluded	ww	ww_ww
127125	NEM a 09 21	126298	NEM a 21	126300	NEM a 21	Excluded	09	ww_ww
120823	NEM a 21	102241	NEM a 21	104770	NEM a 21	Excluded	ww	ww_ww
124064	NEM a	105433	NEM a 21	106213	NEM a 21	Excluded	ww	ww_ww
125859	NEM a 21	105433	NEM a 21	106213	NEM a 21	Excluded	ww	ww_ww
124164	NEM a 21	127182	NEM a 21	122929	NEM a 21	Excluded	ww	ww_ww
106114	NEM n 21	120318	NEM a 21	120319	NEM a 21	Excluded	ww	ww_ww
109644	NEM a 21	105433	NEM a 21	106213	NEM a 21	Excluded	ww	ww_ww
109120	SIB a 21	119406	NEM a 21	127503	NEM a 21	Excluded	ww	ww_ww
109116	NEM a 21	119643	NEM a 21	122343	NEM a 21	Excluded	ww	ww_ww
105291	NEM a	119643	NEM a 21	121358	NEM a 21	Excluded	ww	ww_ww
104794	NEM a 21	119643	NEM a 21	121358	NEM a 21	Excluded	ww	ww_ww
102792	NEM a 21	108878	NEM a 21	109577	NEM a 21	Excluded	ww	ww_ww
104474	NEM a 21	108878	NEM a 21	124015	NEM a 21	Excluded	ww	ww_ww
108550	NEM a	118039	NEM a 21	122934	NEM a 21	Excluded	ww	ww_ww
119670	NEM a 21	118509	NEM a 21	120230	NEM a 21	Excluded	ww	ww_ww
118227	NEM a 21	119406	NEM a 21	121200	NEM a 21	Excluded	ww	ww_ww
125138	NEM a 21 03	120442	NEM a 21 03	124791	NEM a 21	Used	03	03_ww
107747	NEM a 21	120940	NEM a 21 09	124014	NEM a 21	Used	ww	09_ww
106077	NEM as 21	120577	NEM as 03 21	120230	NEM a 21	Used	ww	03_ww
103559	NEM a 21	122823	NEM as 09 21	123253	NEM a 21	Used	ww	09_ww
103558	NEM a 21	122823	NEM as 09 21	123253	NEM a 21	Used	ww	09_ww
112566	NEM a 21	122823	NEM as 09 21	123172	NEM a 21	Used	ww	09_ww
112561	NEM a 21	122823	NEM as 09 21	123172	NEM a 21	Used	ww	09_ww
125872	NEM as 21	119556	NEM as 21	121815	NEM a 21	Excluded	ww	ww_ww
117152	NEM as 21	109861	NEM as 21	110412	NEM a 21	Excluded	ww	ww_ww
119518	NEM a 21	116066	NEM as 21	109995	NEM a 21	Excluded	ww	ww_ww
119519	NEM a 21	116066	NEM as 21	109995	NEM a 21	Excluded	ww	ww_ww
119520	NEM as 21	116066	NEM as 21	109995	NEM a 21	Excluded	ww	ww_ww
111868	NEM as 21	116066	NEM as 21	109995	NEM a 21	Excluded	ww	ww_ww
123479	NEM a	114167	NEM d	114170	NEM a 21	Excluded	ww	ww_ww
125293	NEM g 21	114167	NEM d	114170	NEM a 21	Excluded	ww	ww_ww
103264	NEM n	114167	NEM d	114170	NEM a 21	Excluded	ww	ww_ww
73320	NEM n	125656	NEM d	127304	NEM a 21	Excluded	ww	ww_ww
113847	NEM n 21	112241	NEM d 09 21	110085	NEM a 21	Used	ww	09_ww
114624	NEM f 21	112241	NEM d 09 21	110085	NEM a 21	Used	ww	09_ww
120093	NEM g 21	112241	NEM d 09 21	110085	NEM a 21	Used	ww	09_ww
118372	NEM f	112241	NEM d 09 21	110085	NEM a 21	Used	ww	09_ww
114837	NEM f21	118929	NEM d 21	127257	NEM a 21	Excluded	ww	ww_ww
123735	NEM n 21	102599	NEM d 21	102600	NEM a 21	Excluded	ww	ww_ww
114232	NEM f 21	125653	NEM d 21	125683	NEM a 21	Excluded	ww	ww_ww
113931	NEM g 21	103331	NEM d 21	109577	NEM a 21	Excluded	ww	ww_ww
121965	NEM ay 09 21	112961	NEM ds 03 21	110297	NEM a 21	Used	09	03_ww
107454	NEM ns 21	112961	NEM ds 03 21	110297	NEM a 21	Used	ww	03_ww
119380	NEM gs	117843	NEM ds 09 21	122438	NEM a 21	Used	ww	09_ww
119573	NEM gs 03 21	116158	NEM ds 21 09	116973	NEM a 21	Used	03	09_ww
117361	NEM g 09	122785	NEM e 09	121836	NEM a 21	Used	09	09_ww
124327	NEM a 09	108505	NEM e 09 21	108498	NEM a 21	Used	09	09_ww
107846	NEM g 23 09	116399	NEM e 09 21	116393	NEM a 21	Used	09	09_ww
114930	NEM g 21 09	116399	NEM e 09 21	116393	NEM a 21	Used	09	09_ww
106682	NEM g 21 09	116399	NEM e 09 21	116393	NEM a 21	Used	09	09_ww
122559	NEM g	112552	NEM e 21	112551	NEM a 21	Excluded	ww	ww_ww
123298	NEM g	112552	NEM e 21	112551	NEM a 21	Excluded	ww	ww_ww
113215	NEM g 21	112552	NEM e 21	112551	NEM a 21	Excluded	ww	ww_ww
111506	NEM a 21	112552	NEM e 21	112551	NEM a 21	Excluded	ww	ww_ww
126038	NEM a 21	112552	NEM e 21	112551	NEM a 21	Excluded	ww	ww_ww
121521	NEM g 21	112552	NEM e 21	112551	NEM a 21	Excluded	ww	ww_ww
109020	NEM g 21	112552	NEM e 21	112551	NEM a 21	Excluded	ww	ww_ww
124597	NEM ns 21	125370	NEM n	125371	NEM a 21	Excluded	ww	ww_ww
100398	NEM n 21	104358	NEM n	104567	NEM a 21	Excluded	ww	ww_ww
100399	NEM n 21	104358	NEM n	104567	NEM a 21	Excluded	ww	ww_ww
113365	NEM n	116227	NEM n	116228	NEM a 21	Excluded	ww	ww_ww
113886	NEM a	107205	NEM n	107056	NEM a 21	Excluded	ww	ww_ww
119480	NEM n 21	118585	NEM n	116228	NEM a 21	Excluded	ww	ww_ww
105024	NEM n 21	118585	NEM n	116228	NEM a 21	Excluded	ww	ww_ww
114708	NEM n	107205	NEM n	107056	NEM a 21	Excluded	ww	ww_ww
114770	NEM n 21	107205	NEM n	112929	NEM a 21	Excluded	ww	ww_ww
126891	NEM a 21	107205	NEM n	112929	NEM a 21	Excluded	ww	ww_ww
116197	NEM n 21	107205	NEM n	112929	NEM a 21	Excluded	ww	ww_ww
126892	NEM n 21	107205	NEM n	112929	NEM a 21	Excluded	ww	ww_ww
121712	NEM a 21	107205	NEM n	112929	NEM a 21	Excluded	ww	ww_ww
116388	NEM a	107205	NEM n	107056	NEM a 21	Excluded	ww	ww_ww
118646	NEM n 21	114069	NEM n	104994	NEM a 21	Excluded	ww	ww_ww
109888	NEM n	110888	NEM n	110889	NEM a 21	Excluded	ww	ww_ww
105306	NEM a 21	107205	NEM n	107056	NEM a 21	Excluded	ww	ww_ww
123478	NEM a	110088	NEM n	111839	NEM a 21	Excluded	ww	ww_ww
123907	NEM ns 21	112847	NEM n	121997	NEM a 21	Excluded	ww	ww_ww
120731	NEM n	103475	NEM n	106877	NEM a 21	Excluded	ww	ww_ww
125485	NEM n 21	103475	NEM n	106877	NEM a 21	Excluded	ww	ww_ww
110243	NEM a 21	116093	NEM n	116094	NEM a 21	Excluded	ww	ww_ww
112023	NEM a 21	116093	NEM n	116094	NEM a 21	Excluded	ww	ww_ww
112698	NEM n	112604	NEM n	112607	NEM a 21	Excluded	ww	ww_ww
112697	NEM 21	112604	NEM n	112607	NEM a 21	Excluded	ww	ww_ww
107425	NEM a 21	118549	NEM n	103836	NEM a 21	Excluded	ww	ww_ww
120913	NEM n 03 21	116478	NEM n 03	125232	NEM a 21	Used	03	03_ww
117526	NEM a 21	114134	NEM n 03	114135	NEM a 21	Used	ww	03_ww
108291	NEM n 09 21	113531	NEM n 03 21	126242	NEM a 21	Used	09	03_ww
73344	NEM a 03 21	123000	NEM n 03 21	123001	NEM a 21	Used	03	03_ww
125776	NEM n 09 21	123000	NEM n 03 21	127157	NEM a 21	Used	09	03_ww
103099	NEM n	120324	NEM n 21	127392	NEM a 21	Excluded	ww	ww_ww
111175	NEM 03 21	125730	NEM n 03 21	126099	NEM a 21	Used	03	03_ww
117481	NEM a 21	112200	NEM n 03 21	110085	NEM a 21	Used	ww	03_ww
114683	NEM n 21 09	113863	NEM n 03 21	122625	NEM a 21	Used	09	03_ww
107907	NEM a 09 21	113863	NEM n 03 21	122625	NEM a 21	Used	09	03_ww
110121	NEM a 03 21	113863	NEM n 03 21	108282	NEM a 21	Used	03	03_ww
120517	NEM n 21 03	113863	NEM n 03 21	108282	NEM a 21	Used	03	03_ww
100993	NEM a 21	113863	NEM n 03 21	108282	NEM a 21	Used	ww	03_ww
112520	NEM n 21	106388	NEM n 03 21	107447	NEM a 21	Used	ww	03_ww
111182	NEM a 03 21	106388	NEM n 03 21	107447	NEM a 21	Used	03	03_ww
109203	NEM 21	106388	NEM n 03 21	107447	NEM a 21	Used	ww	03_ww
121973	NEM n 03 21	113863	NEM n 03 21	108282	NEM a 21	Used	03	03_ww
116027	NEM n 21	122146	NEM n 09 21	122150	NEM a 21	Used	ww	09_ww
122308	NEM n	124980	NEM n 09 21	120936	NEM a 21	Used	ww	09_ww
100602	NEM n 09	114164	NEM n 09 21	114170	NEM a 21	Used	09	09_ww
116827	NEM a 09 21	120198	NEM n 09 21	120758	NEM a 21	Used	09	09_ww
121402	NEM a 09 21	120198	NEM n 09 21	117589	NEM a 21	Used	09	09_ww
116822	NEM a 09 21	111079	NEM n 09 21	111080	NEM a 21	Used	09	09_ww
117842	NEM a 21	118953	NEM n 09 21	121167	NEM a 21	Used	ww	09_ww
103129	NEM a 09 21	118953	NEM n 09 21	121167	NEM a 21	Used	09	09_ww
122140	NEM a 21	118953	NEM n 09 21	121167	NEM a 21	Used	ww	09_ww
114446	NEM a 04 21	118953	NEM n 09 21	121167	NEM a 21	Used	ww	09_ww
115890	NEM n 21	113988	NEM n 09 21	122188	NEM a 21	Used	ww	09_ww
114131	NEM n 21	119553	NEM n 21	119554	NEM a 21	Excluded	ww	ww_ww
108103	NEM a 21	112645	NEM n 21	107056	NEM a 21	Excluded	ww	ww_ww
111180	NEM n 09 21	102936	NEM n 21	104523	NEM a 21	Excluded	09	ww_ww
107667	NEM n	110394	NEM n 21	115677	NEM a 21	Excluded	ww	ww_ww
105032	NEM a 21	110394	NEM n 21	115677	NEM a 21	Excluded	ww	ww_ww
117975	NEM n	116297	NEM n 21	116298	NEM a 21	Excluded	ww	ww_ww
119475	NEM n 21	121363	NEM n 21	121367	NEM a 21	Excluded	ww	ww_ww
121103	NEM n 09 21	109054	NEM n 21 09	109753	NEM a 21	Used	09	09_ww
120113	NEM n 21	109054	NEM n 21 09	109753	NEM a 21	Used	ww	09_ww
110757	NEM n 21	109054	NEM n 21 09	109753	NEM a 21	Used	ww	09_ww
100773	NEM n 03 21	109054	NEM n 21 09	109753	NEM a 21	Used	03	09_ww
106138	NEM n 09 21	109054	NEM n 21 09	109753	NEM a 21	Used	09	09_ww
108123	NEM n 21	109054	NEM n 21 09	109753	NEM a 21	Used	ww	09_ww
111671	NEM a 21	108283	NEM n 21	118034	NEM a 21	Excluded	ww	ww_ww
123259	NEM n 21	112645	NEM n 21	107056	NEM a 21	Excluded	ww	ww_ww
117483	NEM n 21	123038	NEM n 21	127188	NEM a 21	Excluded	ww	ww_ww
126426	NEM n 21	120994	NEM n 21	120995	NEM a 21	Excluded	ww	ww_ww
117484	NEM	120994	NEM n 21	120995	NEM a 21	Excluded	ww	ww_ww
100524	NEM n	120994	NEM n 21	120995	NEM a 21	Excluded	ww	ww_ww
100958	NEM n 21	120994	NEM n 21	120995	NEM a 21	Excluded	ww	ww_ww
123422	NEM n 21	110586	NEM n 21	110587	NEM a 21	Excluded	ww	ww_ww
102858	NEM n 21	120994	NEM n 21	120992	NEM a 21	Excluded	ww	ww_ww
121974	NEM n 21	120994	NEM n 21	120992	NEM a 21	Excluded	ww	ww_ww
126188	NEM n 21	110565	NEM n 21	116370	NEM a 21	Excluded	ww	ww_ww
107219	NEM n 21	120963	NEM n 21	124565	NEM a 21	Excluded	ww	ww_ww
124477	NEM n 21	112645	NEM n 21	107056	NEM a 21	Excluded	ww	ww_ww
124323	NEM n 21	112645	NEM n 21	107056	NEM a 21	Excluded	ww	ww_ww
104974	NEM n 21	120963	NEM n 21	126773	NEM a 21	Excluded	ww	ww_ww
105478	NEM n 21	120994	NEM n 21	120995	NEM a 21	Excluded	ww	ww_ww
103136	NEM n 21	120994	NEM n 21	120995	NEM a 21	Excluded	ww	ww_ww
124183	NEM n	120994	NEM n 21	120995	NEM a 21	Excluded	ww	ww_ww
111128	NEM n	120994	NEM n 21	120995	NEM a 21	Excluded	ww	ww_ww
111991	NEM n 21	120994	NEM n 21	120995	NEM a 21	Excluded	ww	ww_ww
124478	NEM n	120994	NEM n 21	120995	NEM a 21	Excluded	ww	ww_ww
116206	NEM n 21	120994	NEM n 21	120995	NEM a 21	Excluded	ww	ww_ww
119321	SIB n 21 33	108283	NEM n 21	106877	NEM a 21	Excluded	ww	ww_ww
126253	NEM n 21	108283	NEM n 21	106877	NEM a 21	Excluded	ww	ww_ww
108287	NEM n 21	121363	NEM n 21	121367	NEM a 21	Excluded	ww	ww_ww
122076	NEM a 21	112645	NEM n 21	107056	NEM a 21	Excluded	ww	ww_ww
105035	NEM n 21	112175	NEM n 21	110461	NEM a 21	Excluded	ww	ww_ww
105787	NEM n	112175	NEM n 21	110461	NEM a 21	Excluded	ww	ww_ww
123015	NEM n 21	120963	NEM n 21	126773	NEM a 21	Excluded	ww	ww_ww
123442	NEM a 21	115319	NEM n 21	115110	NEM a 21	Excluded	ww	ww_ww
124191	NEM n 21	115319	NEM n 21	115110	NEM a 21	Excluded	ww	ww_ww
117237	NEM n 21	115319	NEM n 21	115110	NEM a 21	Excluded	ww	ww_ww
121148	NEM n 21	115319	NEM n 21	115110	NEM a 21	Excluded	ww	ww_ww
125412	NEM n 21	115319	NEM n 21	115110	NEM a 21	Excluded	ww	ww_ww
105949	NEM n 21	115319	NEM n 21	115110	NEM a 21	Excluded	ww	ww_ww
110589	NEM n 21	115319	NEM n 21	115110	NEM a 21	Excluded	ww	ww_ww
114301	NEM n 21	115319	NEM n 21	115110	NEM a 21	Excluded	ww	ww_ww
110413	NEM a 21	115319	NEM n 21	115110	NEM a 21	Excluded	ww	ww_ww
127258	NEM a 21	115319	NEM n 21	115110	NEM a 21	Excluded	ww	ww_ww
110962	NEM n 21	115319	NEM n 21	115110	NEM a 21	Excluded	ww	ww_ww
117800	NEM a 21	115319	NEM n 21	115110	NEM a 21	Excluded	ww	ww_ww
120493	NEM n 21	115319	NEM n 21	115110	NEM a 21	Excluded	ww	ww_ww
109093	NEM a 21	115319	NEM n 21	115110	NEM a 21	Excluded	ww	ww_ww
111179	NEM n 21	106881	NEM n 21	106882	NEM a 21	Excluded	ww	ww_ww
123939	NEM n 21	117581	NEM n 21	109995	NEM a 21	Excluded	ww	ww_ww
122375	NEM n 21	117581	NEM n 21	109995	NEM a 21	Excluded	ww	ww_ww
113115	NEM n 21	117581	NEM n 21	109995	NEM a 21	Excluded	ww	ww_ww
107204	NEM n 21	117581	NEM n 21	109995	NEM a 21	Excluded	ww	ww_ww
106820	NEM n 21	117581	NEM n 21	109995	NEM a 21	Excluded	ww	ww_ww
107055	NEM ny 21	117581	NEM n 21	109995	NEM a 21	Excluded	ww	ww_ww
104986	NEM n 21	112645	NEM n 21	107056	NEM a 21	Excluded	ww	ww_ww
104085	NEM n	102936	NEM n 21	104523	NEM a 21	Excluded	ww	ww_ww
104991	NEM n 21	120963	NEM n 21	126773	NEM a 21	Excluded	ww	ww_ww
109007	NEM n 21	120963	NEM n 21	126773	NEM a 21	Excluded	ww	ww_ww
108239	NEM a 21	112221	NEM n 21	108282	NEM a 21	Excluded	ww	ww_ww
111176	NEM n 21	109583	NEM n 21	121665	NEM a 21	Excluded	ww	ww_ww
120025	NEM n 21	109583	NEM n 21	121665	NEM a 21	Excluded	ww	ww_ww
106449	NEM n 21	109583	NEM n 21	121665	NEM a 21	Excluded	ww	ww_ww
110626	NEM n 21	109583	NEM n 21	121665	NEM a 21	Excluded	ww	ww_ww
112571	NEM a 21	112221	NEM n 21	108282	NEM a 21	Excluded	ww	ww_ww
102227	NEM n 09 21	118214	NEM n 21	124014	NEM a 21	Excluded	09	ww_ww
103446	NEM n 21	100681	NEM n 21	100682	NEM a 21	Excluded	ww	ww_ww
107326	NEM n 21	103861	NEM n 21	113539	NEM a 21	Excluded	ww	ww_ww
103940	NEM a 21	109583	NEM n 21	121665	NEM a 21	Excluded	ww	ww_ww
104193	NEM a 21	119095	NEM n 21	120701	NEM a 21	Excluded	ww	ww_ww
115730	NEM a 21	119095	NEM n 21	120701	NEM a 21	Excluded	ww	ww_ww
109463	NEM as 21	109583	NEM n 21	121665	NEM a 21	Excluded	ww	ww_ww
124781	NEM a 21	109996	NEM n 21	109997	NEM a 21	Excluded	ww	ww_ww
126668	NEM n 21	115061	NEM n 21	120747	NEM a 21	Excluded	ww	ww_ww
111861	NEM n	108244	NEM n 21	108282	NEM a 21	Excluded	ww	ww_ww
120905	NEM a 21	108244	NEM n 21	108282	NEM a 21	Excluded	ww	ww_ww
121360	NEM 21	103333	NEM n 21	109577	NEM a 21	Excluded	ww	ww_ww
122089	NEM n 21	115577	NEM n 21	122730	NEM a 21	Excluded	ww	ww_ww
106445	NEM n 21	103325	NEM n 21	109784	NEM a 21	Excluded	ww	ww_ww
126250	NEM n 21	109583	NEM n 21	112607	NEM a 21	Excluded	ww	ww_ww
122365	NEM n 21	117647	NEM n 21	120186	NEM a 21	Excluded	ww	ww_ww
106424	NEM a	120316	NEM ns	124901	NEM a 21	Excluded	ww	ww_ww
102284	NEM as 03 21	122907	NEM ns 03 21	124054	NEM a 21	Used	03	03_ww
124209	NEM n 09 21	125464	NEM ns 09 21	125463	NEM a 21	Used	09	09_ww
105467	NEM as 03 21	115858	NEM ns 09 21	113126	NEM a 21	Used	03	09_ww
125706	NEM n 09 21	115858	NEM ns 09 21	113126	NEM a 21	Used	09	09_ww
104632	NEM ns 03 21	115858	NEM ns 09 21	113126	NEM a 21	Used	03	09_ww
122896	NEM n 21	114408	NEM ns 21	123541	NEM a 21	Excluded	ww	ww_ww
124970	NEM n 21	121197	NEM ns 21	121198	NEM a 21	Excluded	ww	ww_ww
115345	NEM as	123667	NEM ns 21	123675	NEM a 21	Excluded	ww	ww_ww
112900	NEM ns 21	114525	NEM ns 21	107056	NEM a 21	Excluded	ww	ww_ww
104753	NEM a	114525	NEM ns 21	107056	NEM a 21	Excluded	ww	ww_ww
105756	NEM n 21	114525	NEM ns 21	107056	NEM a 21	Excluded	ww	ww_ww
103583	NEM as 21	114525	NEM ns 21	107056	NEM a 21	Excluded	ww	ww_ww
122090	NEM ns 21	114408	NEM ns 21	125223	NEM a 21	Excluded	ww	ww_ww
105747	NEM a 21	114408	NEM ns 21	126104	NEM a 21	Excluded	ww	ww_ww
107603	NEM as 21	114525	NEM ns 21	107056	NEM a 21	Excluded	ww	ww_ww
125675	NEM as 21	119931	NEM ns 21	125993	NEM a 21	Excluded	ww	ww_ww
124118	NEM a	121197	NEM ns 21	124231	NEM a 21	Excluded	ww	ww_ww
113188	NEM as 21	114408	NEM ns 21	116973	NEM a 21	Excluded	ww	ww_ww
113182	NEM ns 21	114408	NEM ns 21	116973	NEM a 21	Excluded	ww	ww_ww
112436	NEM as 24	114408	NEM ns 21	116973	NEM a 21	Excluded	ww	ww_ww
112856	NEM a 21	114408	NEM ns 21	116973	NEM a 21	Excluded	ww	ww_ww
113467	NEM n 21	116417	NEM ns 21	122394	NEM a 21	Excluded	ww	ww_ww
115821	NEM ay 21	116417	NEM ns 21	122394	NEM a 21	Excluded	ww	ww_ww
123458	NEM as 21	118693	NEM ns 21	121792	NEM a 21	Excluded	ww	ww_ww
112826	NEM n 21	123604	NEM ns 21	125693	NEM a 21	Excluded	ww	ww_ww
126011	NEM n 21	114477	NEM ns 21	117549	NEM a 21	Excluded	ww	ww_ww
103762	NEM as 21	117936	NEM ns 21 09	116973	NEM a 21	Used	ww	09_ww
113173	NEM n 21	108397	NEM ny 21	108398	NEM a 21	Excluded	ww	ww_ww
124210	nEM ny 21	123151	NEM ny 21	122394	NEM a 21	Excluded	ww	ww_ww
108125	NEM a 21	120985	NEM w 61	120708	NEM a 21	Excluded	ww	white_ww
115173	SIB w 61	120985	NEM w 61	120708	NEM a 21	Excluded	white	white_ww
115343	NEM a 21	116441	NEM x as 09	118920	NEM a 21	Used	ww	09_ww
107706	SIB a	122562	SIB a	122564	NEM a 21	Excluded	ww	ww_ww
124508	NEM n 21	122151	SIB a 21	118919	NEM a 21	Excluded	ww	ww_ww
116847	NEM a 21	122151	SIB a 21	118919	NEM a 21	Excluded	ww	ww_ww
120378	NEM n 21	122151	SIB a 21	118919	NEM a 21	Excluded	ww	ww_ww
122524	NEM n 21	122151	SIB a 21	118919	NEM a 21	Excluded	ww	ww_ww
106647	NEM n 21	122151	SIB a 21	118919	NEM a 21	Excluded	ww	ww_ww
122525	NEM a 21	122151	SIB a 21	118919	NEM a 21	Excluded	ww	ww_ww
111210	NEM a 21	122151	SIB a 21	118919	NEM a 21	Excluded	ww	ww_ww
121398	NEM n 21	122151	SIB a 21	118919	NEM a 21	Excluded	ww	ww_ww
116849	NEM a 21	122151	SIB a 21	118919	NEM a 21	Excluded	ww	ww_ww
106648	NEM a 09 21	122151	SIB a 21	118919	NEM a 21	Excluded	09	ww_ww
121399	NEM a 09 21	122151	SIB a 21	118919	NEM a 21	Excluded	09	ww_ww
113000	NEM a 09 21	122151	SIB a 21	118919	NEM a 21	Excluded	09	ww_ww
112999	NEM a 09 21	122151	SIB a 21	118919	NEM a 21	Excluded	09	ww_ww
120326	NEM a 21	122151	SIB a 21	118919	NEM a 21	Excluded	ww	ww_ww
124826	NEM n 21	122151	SIB a 21	118919	NEM a 21	Excluded	ww	ww_ww
122025	NEM a 21	122151	SIB a 21	118919	NEM a 21	Excluded	ww	ww_ww
113225	NEM a 21	122151	SIB a 21	118919	NEM a 21	Excluded	ww	ww_ww
105824	NEM a 09 21	122151	SIB a 21	118919	NEM a 21	Excluded	09	ww_ww
120957	NEM a 21	122151	SIB a 21	118919	NEM a 21	Excluded	ww	ww_ww
106717	NEM a 09 21	122151	SIB a 21	118919	NEM a 21	Excluded	09	ww_ww
118412	NEM as	111626	SIB as	111627	NEM a 21	Excluded	ww	ww_ww
103410	NEM as 21	111626	SIB as	111627	NEM a 21	Excluded	ww	ww_ww
108300	NEM a 21	120861	SIB as	120864	NEM a 21	Excluded	ww	ww_ww
117701	NEM a 09 21	115501	SIB as 09 21	107447	NEM a 21	Used	09	09_ww
123403	NEM a 21	115501	SIB as 09 21	106387	NEM a 21	Used	ww	09_ww
112839	SIB a 09 23	117550	SIB as 09 23	117549	NEM a 21	Used	09	09_ww
119989	NEM a	105412	SIB as 21	105116	NEM a 21	Excluded	ww	ww_ww
119986	SIB a 21	105412	SIB as 21	105116	NEM a 21	Excluded	ww	ww_ww
108367	NEM n	113044	SIB d 03 23	113045	NEM a 21	Used	ww	03_ww
118993	NEM f 09	106146	SIB d 09	105116	NEM a 21	Used	09	09_ww
100868	SIB d 23	103734	SIB d 09 22	103735	NEM a 21	Used	ww	09_ww
120019	SIB n 09 23	103734	SIB d 09 22	103735	NEM a 21	Used	09	09_ww
115785	NEM f 21	106434	SIB d 09 22	106435	NEM a 21	Used	ww	09_ww
110454	SIB n 09 23	109263	SIB d 09 23	122713	NEM a 21	Used	09	09_ww
112803	SIB g 09 23	109263	SIB d 09 23	122713	NEM a 21	Used	09	09_ww
114468	SIB f 22	109270	SIB d 23	115678	NEM a 21	Excluded	ww	ww_ww
112491	SIB	107489	SIB d 23	107490	NEM a 21	Excluded	ww	ww_ww
109810	NEM n 21	121364	SIB ds 23	121366	NEM a 21	Excluded	ww	ww_ww
119557	SIB ns 24	113060	SIB ds 24	116973	NEM a 21	Excluded	ww	ww_ww
124333	SIB gs 24	113060	SIB ds 24	116973	NEM a 21	Excluded	ww	ww_ww
102973	SIB f	113060	SIB ds 24	116973	NEM a 21	Excluded	ww	ww_ww
125921	SIB g 22	100300	SIB e 23	101032	NEM a 21	Excluded	ww	ww_ww
103429	SIB n 09	112828	SIB n 01	114537	NEM a 21	Used	09	01_ww
121329	NEM n 09 21	112828	SIB n 01	114537	NEM a 21	Used	09	01_ww
109276	SIB n 09 21	112828	SIB n 01	114537	NEM a 21	Used	09	01_ww
111874	NEM n 09 21	112828	SIB n 01	114537	NEM a 21	Used	09	01_ww
116961	SIB n 02 21	112828	SIB n 01	114537	NEM a 21	Used	02	01_ww
125245	SIB a 09	103730	SIB n 09 22	103735	NEM a 21	Used	09	09_ww
123742	NEM n 21	73488	SIB n 09 22	109784	NEM a 21	Used	ww	09_ww
100241	SIB n 09	117391	SIB n 22	121298	NEM a 21	Excluded	09	ww_ww
120576	SIB n 23	102234	SIB n 23	110740	NEM a 21	Excluded	ww	ww_ww
120902	SIB n 24	119096	SIB n 23	112607	NEM a 21	Excluded	ww	ww_ww
123908	SIB a 24	121829	SIB n 24	113045	NEM a 21	Excluded	ww	ww_ww
124853	SIB a s	104226	SIB ns	107056	NEM a 21	Excluded	ww	ww_ww
117412	SIB ns	116147	SIB ns	109997	NEM a 21	Excluded	ww	ww_ww
127162	SIB a s 23	104226	SIB ns	107056	NEM a 21	Excluded	ww	ww_ww
113458	SIB a s 23	104226	SIB ns	107056	NEM a 21	Excluded	ww	ww_ww
111774	SIB a s	104226	SIB ns	107056	NEM a 21	Excluded	ww	ww_ww
100956	a 09 23	110595	SIB ns	110593	NEM a 21	Excluded	09	ww_ww
115260	SIB n 23	104226	SIB ns	107056	NEM a 21	Excluded	ww	ww_ww
102781	SIB ns	116147	SIB ns	109997	NEM a 21	Excluded	ww	ww_ww
126564	SIB a 23	111441	SIB ns	111442	NEM a 21	Excluded	ww	ww_ww
103430	SIB	111986	SIB ns 09 23	111984	NEM a 21	Used	ww	09_ww
107611	NEM a 09	111986	SIB ns 09 23	111984	NEM a 21	Used	09	09_ww
73607	SIB n 23	115113	SIB ns 09 24	120458	NEM a 21	Used	ww	09_ww
120876	SIB a 22	106092	SIB ns 22	106093	NEM a 21	Excluded	ww	ww_ww
121515	SIB a 21	106092	SIB ns 22	106093	NEM a 21	Excluded	ww	ww_ww
121514	SIB n	106092	SIB ns 22	106093	NEM a 21	Excluded	ww	ww_ww
122970	SIB ns 22	106092	SIB ns 22	106093	NEM a 21	Excluded	ww	ww_ww
127237	SIB as 23	106092	SIB ns 22	106093	NEM a 21	Excluded	ww	ww_ww
110735	SIB n 23	106030	SIB ns 23	112502	NEM a 21	Excluded	ww	ww_ww
117632	SIB n 23	106030	SIB ns 23	112502	NEM a 21	Excluded	ww	ww_ww
126620	SIB n 23	120258	SIB ns 24	122444	NEM a 21	Excluded	ww	ww_ww
119814	NEM a 21	122166	SIB ns 24	122167	NEM a 21	Excluded	ww	ww_ww
110162	SIB ny 09 24	118316	SIB ny 03 21	123010	NEM a 21	Used	09	03_ww
126955	SIB ay 23	119141	SIB ny 22	119137	NEM a 21	Excluded	ww	ww_ww
113924	SIB ny 09 24	114430	SIB ny 22	110297	NEM a 21	Excluded	09	ww_ww
119056	NEM ny 21	105220	SIB ny 22	110895	NEM a 21	Excluded	ww	ww_ww
118693	SIB n 22	118573	SIB ny 24	127329	NEM a 21	Excluded	ww	ww_ww
125815	SIB w 61	115931	SIB w 61	117311	NEM a 21	Excluded	white	white_ww
122429	SIB w 61	116767	SIB w 61	120702	NEM a 21	Excluded	white	white_ww
107676	NEM n 21	116201	Nem n 21	118075	NEM a 21	Excluded	ww	ww_ww
126837	NEM a 21	102919	NEM a	102920	NEM a 21	Excluded	ww	ww_ww
117881	NEM a 21	102919	NEM a	102920	NEM a 21	Excluded	ww	ww_ww
103075	NEM a	103857	NEM a	103444	NEM a 21	Excluded	ww	ww_ww
122770	NEM n 21	103370	NEM a	103358	NEM a 21	Excluded	ww	ww_ww
103588	NEM a	114124	NEM a	118956	NEM a 21	Excluded	ww	ww_ww
107075	NEM a 21	119107	NEM a	118797	NEM a 21	Excluded	ww	ww_ww
107012	NEM a 21	119107	NEM a	118797	NEM a 21	Excluded	ww	ww_ww
124559	NEM a 21	111104	NEM a	113009	NEM a 21	Excluded	ww	ww_ww
103145	NEM a 21	119107	NEM a	118797	NEM a 21	Excluded	ww	ww_ww
100948	NEM a 21	111104	NEM a	113009	NEM a 21	Excluded	ww	ww_ww
124614	NEM a 03	103321	NEM a	106142	NEM a 21	Excluded	03	ww_ww
106396	NEM a	103321	NEM a	106142	NEM a 21	Excluded	ww	ww_ww
103194	NEM a	105790	NEM a	109575	NEM a 21	Excluded	ww	ww_ww
103039	NEM a 21	103371	NEM a	108880	NEM a 21	Excluded	ww	ww_ww
113098	NEM a 21	119314	NEM a	119315	NEM a 21	Excluded	ww	ww_ww
104324	NEM a 21	103321	NEM a	106142	NEM a 21	Excluded	ww	ww_ww
108774	NEM a 21	118777	NEM a	118780	NEM a 21	Excluded	ww	ww_ww
113693	NEM a 21	118777	NEM a	118780	NEM a 21	Excluded	ww	ww_ww
106259	NEM a 21	118777	NEM a	118780	NEM a 21	Excluded	ww	ww_ww
104451	NEM a	102921	NEM a	100147	NEM a 21	Excluded	ww	ww_ww
114202	NEM a 21	105790	NEM a	109575	NEM a 21	Excluded	ww	ww_ww
115078	NEM a 21	102921	NEM a	100147	NEM a 21	Excluded	ww	ww_ww
118323	Nem a 21	114128	NEM a 03	118115	NEM a 21	Used	ww	03_ww
112739	NEM a 21	118481	NEM a 03	110107	NEM a 21	Used	ww	03_ww
121504	NEM a 21	106390	NEM a 03 21	118091	NEM a 21	Used	ww	03_ww
123990	NEM a 09 21	121761	NEM a 03 21	118203	NEM a 21	Used	09	03_ww
126505	NEM a 21	121761	NEM a 03 21	118203	NEM a 21	Used	ww	03_ww
127169	NEM a 21	126783	NEM a 03 21	126782	NEM a 21	Used	ww	03_ww
106700	NEM a 21	121356	NEM a 03 21	118206	NEM a 21	Used	ww	03_ww
123841	NEM a 03	121356	NEM a 03 21	118204	NEM a 21	Used	03	03_ww
116944	NEM a	103461	NEM a 09	108793	NEM a 21	Used	ww	09_ww
125026	NEM a 21	103461	NEM a 09	108793	NEM a 21	Used	ww	09_ww
124472	NEM n 21	118064	NEM a 09 21	100747	NEM a 21	Used	ww	09_ww
107147	NEM a 09 21	120229	NEM a 09 21	118112	NEM a 21	Used	09	09_ww
125390	NEM a 21	120229	NEM a 09 21	118112	NEM a 21	Used	ww	09_ww
116247	NEM a 03 21	108241	NEM a 09 21	110107	NEM a 21	Used	03	09_ww
114365	NEM a 21	108241	NEM a 09 21	110107	NEM a 21	Used	ww	09_ww
118387	NEM a 21	118200	NEM a 09 21	118204	NEM a 21	Used	ww	09_ww
109950	NEM a 03 21	108241	NEM a 09 21	110107	NEM a 21	Used	03	09_ww
119556	NEM a 03 21	108241	NEM a 09 21	110107	NEM a 21	Used	03	09_ww
119089	NEM a 03 21	106896	NEM a 09 21	100747	NEM a 21	Used	03	09_ww
112064	NEM a 09 21	106896	NEM a 09 21	100747	NEM a 21	Used	09	09_ww
123826	NEM a 21	108241	NEM a 09 21	108242	NEM a 21	Used	ww	09_ww
109031	NEM a 21	108241	NEM a 09 21	108242	NEM a 21	Used	ww	09_ww
123829	NEM a 21	108241	NEM a 09 21	108242	NEM a 21	Used	ww	09_ww
109022	NEM a 09 21	109891	NEM a 09 21	108793	NEM a 21	Used	09	09_ww
107327	NEM a 09	119010	NEM a 09 21	119012	NEM a 21	Used	09	09_ww
118903	NEM a 21	113006	NEM a 21	113007	NEM a 21	Excluded	ww	ww_ww
109838	NEM a 21	102240	NEM a 21	106837	NEM a 21	Excluded	ww	ww_ww
119196	SIB a 21 23	102240	NEM a 21	106837	NEM a 21	Excluded	ww	ww_ww
121098	NEM a 21	108878	NEM a 21	117669	NEM a 21	Excluded	ww	ww_ww
117231	NEM a 21	108878	NEM a 21	117669	NEM a 21	Excluded	ww	ww_ww
120953	NEM a 21	119405	NEM a 21	118203	NEM a 21	Excluded	ww	ww_ww
120896	NEM a 21	108878	NEM a 21	117669	NEM a 21	Excluded	ww	ww_ww
107253	NEM a 21	119394	NEM a 21	118203	NEM a 21	Excluded	ww	ww_ww
105289	NEM a 21	119394	NEM a 21	118203	NEM a 21	Excluded	ww	ww_ww
108607	NEM a 21	103329	NEM a 21	103350	NEM a 21	Excluded	ww	ww_ww
108609	NEM a 21	103329	NEM a 21	103350	NEM a 21	Excluded	ww	ww_ww
108606	NEM a 21	103329	NEM a 21	103350	NEM a 21	Excluded	ww	ww_ww
120897	NEM a 21	103329	NEM a 21	103350	NEM a 21	Excluded	ww	ww_ww
127367	NEM a 21	103329	NEM a 21	103350	NEM a 21	Excluded	ww	ww_ww
114832	NEM a 21	103329	NEM a 21	103350	NEM a 21	Excluded	ww	ww_ww
117310	NEM a 21	103329	NEM a 21	103350	NEM a 21	Excluded	ww	ww_ww
102540	NEM a 21	118509	NEM a 21	118112	NEM a 21	Excluded	ww	ww_ww
105224	NEM a 21	118509	NEM a 21	118112	NEM a 21	Excluded	ww	ww_ww
124350	NEM a 21	118509	NEM a 21	118112	NEM a 21	Excluded	ww	ww_ww
100311	NEM a 21	118509	NEM a 21	118112	NEM a 21	Excluded	ww	ww_ww
112602	NEM a 21	117667	NEM a 21	118206	NEM a 21	Excluded	ww	ww_ww
100989	NEM a 21	117667	NEM a 21	118206	NEM a 21	Excluded	ww	ww_ww
104321	NEM a 21	118080	NEM a 21	118078	NEM a 21	Excluded	ww	ww_ww
106464	NEM a	108878	NEM a 21	100147	NEM a 21	Excluded	ww	ww_ww
109619	NEM a 21	103373	NEM a 21	108771	NEM a 21	Excluded	ww	ww_ww
108537	SIB a 21 33	118267	NEM a 21	118268	NEM a 21	Excluded	ww	ww_ww
108548	NEM a	103373	NEM a 21	108771	NEM a 21	Excluded	ww	ww_ww
127039	NEM a	118116	NEM a 21	118196	NEM a 21	Excluded	ww	ww_ww
110020	NEM a 09	120940	NEM a 21 09	119410	NEM a 21	Used	09	09_ww
103459	NEM a 09 21	121838	NEM as 03 21	118204	NEM a 21	Used	09	03_ww
105100	NEM a 09 21	121838	NEM as 03 21	118204	NEM a 21	Used	09	03_ww
120223	NEM as 21	110096	NEM as 03 21	100147	NEM a 21	Used	ww	03_ww
115991	NEM a	110191	NEM as 21	110193	NEM a 21	Excluded	ww	ww_ww
126868	NEM a 21	110191	NEM as 21	110193	NEM a 21	Excluded	ww	ww_ww
110676	NEM as 21	112953	NEM as 21	110107	NEM a 21	Excluded	ww	ww_ww
121277	NEM as 21	110456	NEM as 21	100147	NEM a 21	Excluded	ww	ww_ww
121271	NEM a	110456	NEM as 21	100147	NEM a 21	Excluded	ww	ww_ww
111912	NEM as 21	109861	NEM as 21	100747	NEM a 21	Excluded	ww	ww_ww
104283	NEM a	112953	NEM as 21	108242	NEM a 21	Excluded	ww	ww_ww
102357	NEM a 21	100490	NEM d	100491	NEM a 21	Excluded	ww	ww_ww
126649	NEM a 09 21	115537	NEM d 09 21	117180	NEM a 21	Used	09	09_ww
104946	NEM g 21	109587	NEM d 21	118985	NEM a 21	Excluded	ww	ww_ww
108158	NEM g 21	111106	NEM d 21	118726	NEM a 21	Excluded	ww	ww_ww
107306	NEM g 21	118802	NEM e 21	118801	NEM a 21	Excluded	ww	ww_ww
113872	NEM gs 09 21	107223	NEM es 09 21	110284	NEM a 21	Used	09	09_ww
104459	NEM n 21	108715	NEM n	108802	NEM a 21	Excluded	ww	ww_ww
100386	NEM a 21	108715	NEM n	108802	NEM a 21	Excluded	ww	ww_ww
111995	NEM n 21	109886	NEM n	108793	NEM a 21	Excluded	ww	ww_ww
127396	NEM n 21	100596	NEM n	109591	NEM a 21	Excluded	ww	ww_ww
111231	NEM n 21	100139	NEM n	103368	NEM a 21	Excluded	ww	ww_ww
116455	NEM n 21	103475	NEM n	108793	NEM a 21	Excluded	ww	ww_ww
119954	NEM n	117175	NEM n	117180	NEM a 21	Excluded	ww	ww_ww
114822	NEM n 21	104777	NEM n	100747	NEM a 21	Excluded	ww	ww_ww
109553	Nem n 21	104777	NEM n	100747	NEM a 21	Excluded	ww	ww_ww
109460	NEM a 21	104648	NEM n	100747	NEM a 21	Excluded	ww	ww_ww
110103	NEM n	116736	NEM n	116737	NEM a 21	Excluded	ww	ww_ww
100504	NEM n 21	100141	NEM n	100147	NEM a 21	Excluded	ww	ww_ww
110241	NEM a 21	105415	NEM n	109575	NEM a 21	Excluded	ww	ww_ww
126429	NEM n 21	100781	NEM n	103839	NEM a 21	Excluded	ww	ww_ww
118575	NEM 21	104777	NEM n	100747	NEM a 21	Excluded	ww	ww_ww
118679	NEM n 21	113863	NEM n 03 21	119704	NEM a 21	Used	ww	03_ww
108368	NEM n 09 21	113863	NEM n 03 21	118900	NEM a 21	Used	09	03_ww
119309	EMS n 21 33	113863	NEM n 03 21	118900	NEM a 21	Used	ww	03_ww
124016	NEM a 21	113863	NEM n 03 21	118900	NEM a 21	Used	ww	03_ww
125864	NEM n 21	100503	NEM n 09 21	103837	NEM a 21	Used	ww	09_ww
116821	NEM n 09 21	118117	NEM n 09 21	118061	NEM a 21	Used	09	09_ww
121761	NEm N 21	114123	NEM n 09 21	110107	NEM a 21	Used	ww	09_ww
107615	NEM a 21	114123	NEM n 09 21	109576	NEM a 21	Used	ww	09_ww
111793	NEM a 21	121168	NEM n 21	119703	NEM a 21	Excluded	ww	ww_ww
110188	NEM a 21	117408	NEM n 21	118808	NEM a 21	Excluded	ww	ww_ww
107625	NEM n 21	121168	NEM n 21	118786	NEM a 21	Excluded	ww	ww_ww
126869	NEM a 21	121168	NEM n 21	118786	NEM a 21	Excluded	ww	ww_ww
120880	NEM a 21	121168	NEM n 21	118786	NEM a 21	Excluded	ww	ww_ww
120702	NEM a 21	114132	NEM n 21	119008	NEM a 21	Excluded	ww	ww_ww
117437	NEM a 21	114132	NEM n 21	119008	NEM a 21	Excluded	ww	ww_ww
73362	NEM a 21	114132	NEM n 21	119008	NEM a 21	Excluded	ww	ww_ww
100849	NEM a 21	115061	NEM n 21	118785	NEM a 21	Excluded	ww	ww_ww
127269	NEM a 21	108244	NEM n 21	109576	NEM a 21	Excluded	ww	ww_ww
112570	NEM a 21	100685	NEM n 21	104769	NEM a 21	Excluded	ww	ww_ww
103939	NEM n	108244	NEM n 21	109576	NEM a 21	Excluded	ww	ww_ww
127287	NEM n	111573	NEM n 21	118900	NEM a 21	Excluded	ww	ww_ww
114715	NEM a 21	108244	NEM n 21	109576	NEM a 21	Excluded	ww	ww_ww
114713	NEM a	114685	NEM n 21	114686	NEM a 21	Excluded	ww	ww_ww
114712	NEM a 21	108244	NEM n 21	118778	NEM a 21	Excluded	ww	ww_ww
114711	NEM n 21	108244	NEM n 21	118778	NEM a 21	Excluded	ww	ww_ww
107177	NEM a 21	119321	NEM n 21	119322	NEM a 21	Excluded	ww	ww_ww
111543	NEM n 21	114409	NEM n 21	117668	NEM a 21	Excluded	ww	ww_ww
100966	NEM ay 21	110188	NEM n 21	110193	NEM a 21	Excluded	ww	ww_ww
117912	NEM a 21	108244	NEM n 21	118778	NEM a 21	Excluded	ww	ww_ww
121874	NEM a 21	108244	NEM n 21	118778	NEM a 21	Excluded	ww	ww_ww
115811	NEM a 21	109583	NEM n 21	119411	NEM a 21	Excluded	ww	ww_ww
112112	NEM a 21	119006	NEM n 21	119007	NEM a 21	Excluded	ww	ww_ww
111172	NEM a	108244	NEM n 21	118778	NEM a 21	Excluded	ww	ww_ww
127359	NEM n 21	109583	NEM n 21	117650	NEM a 21	Excluded	ww	ww_ww
108611	NEM a	108244	NEM n 21	118778	NEM a 21	Excluded	ww	ww_ww
113204	NEM a	108244	NEM n 21	118778	NEM a 21	Excluded	ww	ww_ww
113036	NEM n 21	108244	NEM n 21	118778	NEM a 21	Excluded	ww	ww_ww
105102	NEM n 21	108244	NEM n 21	100147	NEM a 21	Excluded	ww	ww_ww
102230	NEM n 21	108244	NEM n 21	100147	NEM a 21	Excluded	ww	ww_ww
127504	NEM a 21	108244	NEM n 21	114405	NEM a 21	Excluded	ww	ww_ww
126351	NEM n 21	114409	NEM n 21	119409	NEM a 21	Excluded	ww	ww_ww
125505	NEM n 21	117649	NEM n 21	117650	NEM a 21	Excluded	ww	ww_ww
123093	NEm n 21	118110	NEM n 21 09	118114	Nem a 21	Used	ww	09_ww
116857	NEM ns 21	111085	NEM ns 03 21	111086	NEM a 21	Used	ww	03_ww
126450	NEM n 09 21	111085	NEM ns 03 21	111086	NEM a 21	Used	09	03_ww
118908	NEM n 09 21	111085	NEM ns 03 21	111086	NEM a 21	Used	09	03_ww
112677	NEM n 09 21	111085	NEM ns 03 21	111086	NEM a 21	Used	09	03_ww
126165	NEM ns	115827	NEM ns 21	110284	NEM a 21	Excluded	ww	ww_ww
110194	NEM a 21	114408	NEM ns 21	116418	NEM a 21	Excluded	ww	ww_ww
119672	NEM n 21	114408	NEM ns 21	116418	NEM a 21	Excluded	ww	ww_ww
105750	NEM ns 21	114408	NEM ns 21	116418	NEM a 21	Excluded	ww	ww_ww
121430	NEM a	120528	NEM ns 21	120527	NEM a 21	Excluded	ww	ww_ww
113394	NEM ns 21	114408	NEM ns 21	116418	NEM a 21	Excluded	ww	ww_ww
126879	NEM ns 21	113201	NEM ns 21	113202	NEM a 21	Excluded	ww	ww_ww
112045	NEM ns 21	119309	NEM ns 21	119310	NEM a 21	Excluded	ww	ww_ww
109836	NEM n 21	108278	NEM ny 21	108279	NEM a 21	Excluded	ww	ww_ww
113783	SIB a 23	106682	SIB a 09 23	115824	NEM a 21	Used	ww	09_ww
111805	NEM a	105412	SIB as 21	103350	NEM a 21	Excluded	ww	ww_ww
111802	NEM a 21	105412	SIB as 21	103350	NEM a 21	Excluded	ww	ww_ww
111803	SIB as	105412	SIB as 21	103350	NEM a 21	Excluded	ww	ww_ww
117007	SIB f 23	115194	SIB ds 23	118035	NEM a 21	Excluded	ww	ww_ww
103463	SIB fs 21	118942	SIB ds 23	103839	NEM a 21	Excluded	ww	ww_ww
113985	SIB g 24	109209	SIB e 24	110768	NEM a 21	Excluded	ww	ww_ww
106672	SIB gs 23	115231	SIB es 23	107225	NEM a 21	Excluded	ww	ww_ww
120022	SIB n 23	100705	SIB n 09 22	103444	NEM a 21	Used	ww	09_ww
108897	SIB n 22	100705	SIB n 09 22	103444	NEM a 21	Used	ww	09_ww
111823	NEM n 03 21	116301	SIB n 09 22	118035	NEM a 21	Used	03	09_ww
126213	NEM a 09 21	119705	SIB n 09 24	119704	NEM a 21	Used	09	09_ww
126905	NEM n 21	119705	SIB n 09 24	119704	NEM a 21	Used	ww	09_ww
115251	NEM a 03 21	119705	SIB n 09 24	119704	NEM a 21	Used	03	09_ww
112098	NEM n 21	119705	SIB n 09 24	119704	NEM a 21	Used	ww	09_ww
112957	SIB n 03 22	119705	SIB n 09 24	119704	NEM a 21	Used	03	09_ww
108746	NEM n 21	118287	SIB n 22	118288	NEM a 21	Excluded	ww	ww_ww
121083	SIB n 23	100159	SIB n 23	102920	NEM a 21	Excluded	ww	ww_ww
121217	SIB n 23	104791	SIB n 23	104792	NEM a 21	Excluded	ww	ww_ww
114214	SIB n 23	104791	SIB n 23	104792	NEM a 21	Excluded	ww	ww_ww
119152	NEM a	102555	SIB n 23	107225	NEM a 21	Excluded	ww	ww_ww
100160	SIB n 24	111918	SIB n 23	113007	NEM a 21	Excluded	ww	ww_ww
113042	NEM n 21	104791	SIB n 23	104792	NEM a 21	Excluded	ww	ww_ww
120261	SIB n 23	103963	SIB n 23	109591	NEM a 21	Excluded	ww	ww_ww
115050	SIB n 23	103963	SIB n 23	109591	NEM a 21	Excluded	ww	ww_ww
104217	NEM n	114297	SIB n 33	118956	NEM a 21	Excluded	ww	ww_ww
105571	NEM n	114297	SIB n 33	118956	NEM a 21	Excluded	ww	ww_ww
117414	SIB a	104226	SIB ns	103350	NEM a 21	Excluded	ww	ww_ww
106189	SIB a	104226	SIB ns	103350	NEM a 21	Excluded	ww	ww_ww
120565	SIB a 23	104226	SIB ns	103350	NEM a 21	Excluded	ww	ww_ww
105225	SIB a 23	104226	SIB ns	103350	NEM a 21	Excluded	ww	ww_ww
107214	SIB a 21	116482	SIB ns 23	116488	NEM a 21	Excluded	ww	ww_ww
109406	SIB a 21	116482	SIB ns 23	116488	NEM a 21	Excluded	ww	ww_ww
121525	NEM n 21	120258	SIB ns 24	119741	NEM a 21	Excluded	ww	ww_ww
111021	SIB ny 11	102354	SIB ny 09	106837	NEM a 21	Used	ww	09_ww
121802	SIB	102354	SIB ny 09	106837	NEM a 21	Used	ww	09_ww
106168	SIB n 23	104997	SIB ny 22	105964	NEM a 21	Excluded	ww	ww_ww
122905	NEM a 09 21	109696	NEM fs 09	117386	NEM a 21 03	Excluded	09	09_03
124408	NEM n 09	126837	NEM n	117386	NEM a 21 03	Used	09	ww_03
113969	NEM a 21	123331	NEM a 21	124780	NEM a 21 03	Used	ww	ww_03
112873	NEM a 09 21	123331	NEM a 21	124780	NEM a 21 03	Used	09	ww_03
105287	NEM a 09 21	114591	NEM a 21	118201	NEM a 21 03	Used	09	ww_03
107402	NEM a 09 21	114591	NEM a 21	118201	NEM a 21 03	Used	09	ww_03
127007	NEM a 21	114591	NEM a 21	118201	NEM a 21 03	Used	ww	ww_03
124189	NEM n 21	119479	NEM n 21	119480	NEM a 21 03	Used	ww	ww_03
123864	NEM n 21	119479	NEM n 21	119480	NEM a 21 03	Used	ww	ww_03
120841	NEM a	119837	NEM n 21	118201	NEM a 21 03	Used	ww	ww_03
100538	NEM 03 21	119479	NEM n 21	119480	NEM a 21 03	Used	03	ww_03
124847	NEM a	120707	NEMa 21	124790	NEM a 21 03	Used	ww	ww_03
125669	NEM n 09	116434	SIB n 33	117656	NEM a 21 03	Used	09	ww_03
113909	NEM n 09	116434	SIB n 33	117656	NEM a 21 03	Used	09	ww_03
108198	SIB	121916	NEM a 21	124594	NEM a 21 09	Used	ww	ww_09
108196	NEM a 03	121916	NEM a 21	124594	NEM a 21 09	Used	03	ww_09
124302	NEM n 21 09	106938	NEM n	125990	NEM a 21 09	Used	09	ww_09
112895	NEM a 21	110890	NEM n 21	114354	NEM a 21 09	Used	ww	ww_09
124182	SIB n 21 33	110890	NEM n 21	114354	NEM a 21 09	Used	ww	ww_09
118800	NEM a	114808	NEM a	114809	NEM a 9 21	Excluded	ww	ww_ww
102890	NEM a 03 21	125986	NEM a 21	126427	NEM a03 21	Used	03	ww_03
103342	NEM a 21	125986	NEM a 21	126427	NEM a03 21	Used	ww	ww_03
107395	NEM a 03 21	125986	NEM a 21	126427	NEM a03 21	Used	03	ww_03
105420	NEM a 21	125986	NEM a 21	126427	NEM a03 21	Used	ww	ww_03
120771	NEM as 21	119758	NEM n 21	119761	NEM as	Excluded	ww	ww_ww
124929	NEM ns	122242	NEM ns	122240	NEM as	Excluded	ww	ww_ww
126015	NEM ns	116797	NEM ns 21	122240	NEM as	Excluded	ww	ww_ww
112867	NEM ns	116797	NEM ns 21	122240	NEM as	Excluded	ww	ww_ww
124770	NEM as 21	113971	NEM ns 21	119761	NEM as	Excluded	ww	ww_ww
112865	NEM ay 21	113971	NEM ns 21	119761	NEM as	Excluded	ww	ww_ww
106850	NEM a 21	123440	NEM ns 21	123666	NEM as	Excluded	ww	ww_ww
106730	NEM n 21	123440	NEM ns 21	123666	NEM as	Excluded	ww	ww_ww
110157	NEM n 21	123440	NEM ns 21	123666	NEM as	Excluded	ww	ww_ww
105748	NEM n 21	123440	NEM ns 21	123666	NEM as	Excluded	ww	ww_ww
102910	SIB as 09 24	123603	a 22	120530	NEM as 21 09	Used	09	ww_09
107292	NEM a 21 09	120275	NEM a 09 21	120530	NEM as 21 09	Used	09	09_09
104660	NEM as 21 09	120275	NEM a 09 21	120530	NEM as 21 09	Used	09	09_09
102558	NEM a 09 21	121374	NEM a 21	120530	NEM as 21 09	Used	09	ww_09
103007	NEM n 21 09	111573	NEM n 21	120530	NEM as 21 09	Used	09	ww_09
107056	NEM as	122808	NEM n 21	122807	NEM as 03	Used	ww	ww_03
115536	NEM g 09 21	111450	NEM e 21	118912	NEM as 03	Used	09	ww_03
107041	NEM as 21	121374	NEM a 21	121375	NEM as 03 21	Used	ww	ww_03
109643	NEM as 03 21	121374	NEM a 21	121375	NEM as 03 21	Used	03	ww_03
112961	NEM a 03 21	119394	NEM a 21	123539	NEM as 03 21	Used	03	ww_03
116400	NEM as 21	119394	NEM a 21	125494	NEM as 03 21	Used	ww	ww_03
108552	NEM a 21	119406	NEM a 21	119407	NEM as 03 21	Used	ww	ww_03
108553	NEM as 21	119406	NEM a 21	119407	NEM as 03 21	Used	ww	ww_03
112522	NEM a 21	119406	NEM a 21	119407	NEM as 03 21	Used	ww	ww_03
111421	NEM a 09 21	119406	NEM a 21	119407	NEM as 03 21	Used	09	ww_03
120058	NEM as 03 21	112549	NEM a 21	112952	NEM as 03 21	Used	03	ww_03
126142	NEM as 21	112549	NEM a 21	112952	NEM as 03 21	Used	ww	ww_03
119884	NEM a 21	112549	NEM a 21	112952	NEM as 03 21	Used	ww	ww_03
123762	NEM a 03 21	112549	NEM a 21	112952	NEM as 03 21	Used	03	ww_03
110678	NEM as 03	110456	NEM as 21	112952	NEM as 03 21	Used	03	ww_03
104984	NEM n 03 21	119396	NEM n 03 21	119632	NEM as 03 21	Used	03	03_03
124976	NEM ns 09 21	119396	NEM n 03 21	119632	NEM as 03 21	Used	09	03_03
118254	NEM n 03 21	116689	NEM n 09 21	116688	NEM as 03 21	Excluded	03	09_03
119201	NEM n 09 21	116689	NEM n 09 21	116688	NEM as 03 21	Excluded	09	09_03
106204	NEM as 21	122808	NEM n 21	112952	NEM as 03 21	Used	ww	ww_03
109467	NEM a 21	115061	NEM n 21	120855	NEM as 03 21	Used	ww	ww_03
100964	NEM as 21	115061	NEM n 21	112952	NEM as 03 21	Used	ww	ww_03
100787	SIB n 03 24	125280	SIB n 24	119961	NEM as 03 21	Used	03	ww_03
108689	NEM ns 09 21	116201	Nem n 21	112713	NEM as 03 21	Used	09	ww_03
114183	NEM as 03 21	114128	NEM a 03	112713	NEM as 03 21	Used	03	03_03
120363	NEM as 21	110558	NEM a 03 21	107669	NEM as 03 21	Used	ww	03_03
109893	NEM a 09 21	110558	NEM a 03 21	107669	NEM as 03 21	Used	09	03_03
117843	NEM a 09 21	110558	NEM a 03 21	107669	NEM as 03 21	Used	09	03_03
126977	NEM as 03 21	110558	NEM a 03 21	107669	NEM as 03 21	Used	03	03_03
118162	NEM as 21	116095	NEM a 21	116096	NEM as 03 21	Used	ww	ww_03
126301	NEM n 21	116095	NEM a 21	116096	NEM as 03 21	Used	ww	ww_03
115617	NEM as 03 21	112712	NEM as 21	112713	NEM as 03 21	Used	03	ww_03
107465	NEM as 03 21	112712	NEM as 21	112713	NEM as 03 21	Used	03	ww_03
110016	NEM as 09 21	110456	NEM as 21	112713	NEM as 03 21	Used	09	ww_03
110018	NEm as 21	110456	NEM as 21	112713	NEM as 03 21	Used	ww	ww_03
118196	NEM as 09 21	110093	NEM n 09 21	119108	NEM as 03 21	Excluded	09	09_03
119246	NEM a 21	110093	NEM n 09 21	119108	NEM as 03 21	Excluded	ww	09_03
103388	NEM a	110093	NEM n 09 21	119108	NEM as 03 21	Excluded	ww	09_03
124590	NEM ns 21	110093	NEM n 09 21	119108	NEM as 03 21	Excluded	ww	09_03
126666	NEM as 21	108244	NEM n 21	112713	NEM as 03 21	Used	ww	ww_03
110701	NEM n 21	108244	NEM n 21	112713	NEM as 03 21	Used	ww	ww_03
105573	NEM ns 03 21	115715	NEM ns 03 21	115860	NEM as 03 21	Used	03	03_03
103547	NEM n 03 21	107668	SIB n 03 23	107669	NEM as 03 21	Used	03	03_03
105110	SIB ns 02 21	107668	SIB n 03 23	107669	NEM as 03 21	Used	02	03_03
105109	NEM n 09 21	107668	SIB n 03 23	107669	NEM as 03 21	Used	09	03_03
102415	SIB a 23	115221	SIB n 24	125676	NEM as 09	Used	ww	ww_09
118173	SIB n 24	115221	SIB n 24	125676	NEM as 09	Used	ww	ww_09
118407	NEM as 21	118483	NEM a	118484	NEM as 09 21	Used	ww	ww_09
104850	NEM ns 03 21	109173	NEM a 02 21	116991	NEM as 09 21	Used	03	02_09
105250	NEM as 03	109173	NEM a 02 21	116991	NEM as 09 21	Used	03	02_09
103486	NEM as 03 21	109173	NEM a 02 21	116991	NEM as 09 21	Used	03	02_09
126724	NEM a 09 21	109173	NEM a 02 21	116991	NEM as 09 21	Used	09	02_09
126549	NEM a 21	117946	NEM a 09 21	117947	NEM as 09 21	Used	ww	09_09
118574	NEM as 09 21	117946	NEM a 09 21	117947	NEM as 09 21	Used	09	09_09
100962	NEM as 09 21	117946	NEM a 09 21	117947	NEM as 09 21	Used	09	09_09
122752	NEM sa 09 21	125262	NEM a 09 21	125235	NEM as 09 21	Used	09	09_09
107119	NEM a 21	126770	NEM as 24	126771	NEM as 09 21	Used	ww	ww_09
125794	NEM ns 09 21	115224	NEM n 09	112188	NEM as 09 21	Used	09	09_09
117846	NEM n	112175	NEM n 21	112188	NEM as 09 21	Used	ww	ww_09
120451	NEM a 21	122877	NEM n 21	116991	NEM as 09 21	Used	ww	ww_09
110758	NEM n 21	122877	NEM n 21	116991	NEM as 09 21	Used	ww	ww_09
121336	NEM as 09 21	124546	NEM n 21	124547	NEM as 09 21	Used	09	ww_09
117452	NEM as 21	124546	NEM n 21	124547	NEM as 09 21	Used	ww	ww_09
112110	NEM as 03 21	118208	NEM ns 09 21	119111	NEM as 09 21	Used	03	09_09
114057	NEM as 03 21	118208	NEM ns 09 21	119111	NEM as 09 21	Used	03	09_09
123088	NEM as 03 21	118208	NEM ns 09 21	119111	NEM as 09 21	Used	03	09_09
114617	NEM a 03 21	118208	NEM ns 09 21	119111	NEM as 09 21	Used	03	09_09
114616	NEM as 03 21	118208	NEM ns 09 21	119111	NEM as 09 21	Used	03	09_09
114873	NEM a	118208	NEM ns 09 21	119111	NEM as 09 21	Used	ww	09_09
106289	NEM ns 09 21	119647	NEM ny 21	117945	NEM as 09 21	Used	09	ww_09
126591	NEM n 09 21	118668	SIB d 25	118669	NEM as 09 21	Used	09	ww_09
127364	SIB n 09 24	120655	SIB n 03 24	116991	NEM as 09 21	Excluded	09	03_09
104132	SIB n	113928	SIB n 25	118669	NEM as 09 21	Used	ww	ww_09
109117	NEM as	108878	NEM a 21	114407	NEM as 09 21	Used	ww	ww_09
119050	NEM n 21	113538	NEM n 21	112724	NEM as 09 21	Used	ww	ww_09
112696	NEM n 21	113538	NEM n 21	112724	NEM as 09 21	Used	ww	ww_09
109091	NEM a 21	113538	NEM n 21	112724	NEM as 09 21	Used	ww	ww_09
103847	NEM n 21	113538	NEM n 21	112724	NEM as 09 21	Used	ww	ww_09
113654	NEM n 21	113538	NEM n 21	112724	NEM as 09 21	Used	ww	ww_09
120178	NEM n 21	113538	NEM n 21	112724	NEM as 09 21	Used	ww	ww_09
106886	NEM n 21	113538	NEM n 21	112724	NEM as 09 21	Used	ww	ww_09
108567	NEM as 21	113538	NEM n 21	112724	NEM as 09 21	Used	ww	ww_09
110890	NEM a 21	113538	NEM n 21	112724	NEM as 09 21	Used	ww	ww_09
118670	NEM a 09 21	113538	NEM n 21	112724	NEM as 09 21	Used	09	ww_09
125298	NEM ns 21	114409	NEM n 21	114407	NEM as 09 21	Used	ww	ww_09
119370	SIB fy 09 24	112694	SIB d 22	124385	NEM as 09 24	Used	09	ww_09
110869	SIB fy 09 24	112694	SIB d 22	124385	NEM as 09 24	Used	09	ww_09
102527	SIB fy 09 24	112694	SIB d 22	124385	NEM as 09 24	Used	09	ww_09
107500	SIB fy 09 24	112694	SIB d 22	124385	NEM as 09 24	Used	09	ww_09
105152	SIB as 09 22	112694	SIB d 22	124385	NEM as 09 24	Used	09	ww_09
120741	SIB gs 09 22	112694	SIB d 22	124385	NEM as 09 24	Used	09	ww_09
118879	SIB n 09 23	116440	SIB ny 22	124385	NEM as 09 24	Used	09	ww_09
112063	SIB n 09 23	116440	SIB ny 22	124385	NEM as 09 24	Used	09	ww_09
123909	SIB a 09 23	116440	SIB ny 22	124385	NEM as 09 24	Used	09	ww_09
104718	NEM as 21	122943	NEM a	122938	NEM as 21	Excluded	ww	ww_ww
103915	NEM a 09 21	120275	NEM a 09 21	126997	NEM as 21	Used	09	09_ww
124157	NEM as 09 21	120343	NEM a 09 21	120344	NEM as 21	Used	09	09_ww
104637	NEM as 09 21	120343	NEM a 09 21	120344	NEM as 21	Used	09	09_ww
120946	NEM a 21	116095	NEM a 21	117590	NEM as 21	Excluded	ww	ww_ww
126352	NEM	116095	NEM a 21	117590	NEM as 21	Excluded	ww	ww_ww
115982	NEM as 21	119790	NEM as 21	119791	NEM as 21	Excluded	ww	ww_ww
106736	NEM as 21	120959	NEM ay 21	122824	NEM as 21	Excluded	ww	ww_ww
73321	NEM ns 21	118922	NEM d	121199	NEM as 21	Excluded	ww	ww_ww
120420	NEM gs 09 21	107223	NEM es 09 21	111625	NEM as 21	Used	09	09_ww
122900	NEM as 09	107223	NEM es 09 21	111625	NEM as 21	Used	09	09_ww
122988	NEM gs 09 21	107223	NEM es 09 21	111625	NEM as 21	Used	09	09_ww
126244	NEM a 21	120715	NEM n 09 21	125596	NEM as 21	Used	ww	09_ww
105065	NEM n 21	110093	NEM n 09 21	110094	NEM as 21	Used	ww	09_ww
125942	NEM as 21	119756	NEM n 21	119757	NEM as 21	Excluded	ww	ww_ww
105966	NEM n 21	119479	NEM n 21	120938	NEM as 21	Excluded	ww	ww_ww
124190	NEM a 21	116703	NEM n 21	118496	NEM as 21	Excluded	ww	ww_ww
104729	NEM a 21	116703	NEM n 21	118496	NEM as 21	Excluded	ww	ww_ww
108391	NEM n 21	116703	NEM n 21	118496	NEM as 21	Excluded	ww	ww_ww
118515	NEM n 21	120994	NEM n 21	120984	NEM as 21	Excluded	ww	ww_ww
110042	NEM n 21	120994	NEM n 21	120984	NEM as 21	Excluded	ww	ww_ww
104994	NEM a 21	123038	NEM n 21	126299	NEM as 21	Excluded	ww	ww_ww
109465	NEM as 21	100597	NEM n 21	102517	NEM as 21	Excluded	ww	ww_ww
111541	NEM a 21	118085	NEM n 21	123330	NEM as 21	Excluded	ww	ww_ww
123265	NEM as 21 33	115577	NEM n 21	122827	NEM as 21	Excluded	ww	ww_ww
110393	NEM as 21	115577	NEM n 21	122827	NEM as 21	Excluded	ww	ww_ww
113313	NEM a 21	125493	NEM n 21 03	125495	NEM as 21	Used	ww	03_ww
113317	NEM as 21	125493	NEM n 21 03	125495	NEM as 21	Used	ww	03_ww
101001	NEM ns 09 21	111085	NEM ns 03 21	117438	NEM as 21	Used	09	03_ww
116045	NEM as 03 21	111085	NEM ns 03 21	117438	NEM as 21	Used	03	03_ww
121758	NEM as 09 21	121314	NEM ns 09 21	122824	NEM as 21	Used	09	09_ww
123095	NEM ns	115827	NEM ns 21	119223	NEM as 21	Excluded	ww	ww_ww
123092	NEM ns	115827	NEM ns 21	119223	NEM as 21	Excluded	ww	ww_ww
111227	NEM n 21	110290	NEM ns 21	123700	NEM as 21	Excluded	ww	ww_ww
103378	NEM as 21	125988	NEM ns 21	125994	NEM as 21	Excluded	ww	ww_ww
123459	NEM n	121197	NEM ns 21	121199	NEM as 21	Excluded	ww	ww_ww
113189	NEM as 09 21	123884	NEM ns 21	127309	NEM as 21	Excluded	09	ww_ww
109261	SIB a 23	114664	SIB a 09 23	119223	NEM as 21	Used	ww	09_ww
102732	SIB a	105844	SIB as 23	109203	NEM as 21	Excluded	ww	ww_ww
120173	SIB as 22	105844	SIB as 23	109203	NEM as 21	Excluded	ww	ww_ww
111970	NEM as 21	105844	SIB as 23	109203	NEM as 21	Excluded	ww	ww_ww
123508	SIB f 09 21	112984	SIB d 09 23	111625	NEM as 21	Used	09	09_ww
109795	SIB g 09	102784	SIB d 09 23	109549	NEM as 21	Used	09	09_ww
124766	SIB e 23	104789	SIB d 23	109549	NEM as 21	Excluded	ww	ww_ww
113973	NEM fs 21	126106	SIB ds 24	126107	NEM as 21	Excluded	ww	ww_ww
118396	NEM as 21	114718	SIB e	114720	NEM as 21	Excluded	ww	ww_ww
108438	NEM g 09 21	121246	SIB e 09 23	121835	NEM as 21	Used	09	09_ww
111650	NEM as 09 21	114281	SIB es 09 23	116166	NEM as 21	Used	09	09_ww
114060	NEM as 09 21	114281	SIB es 09 23	116166	NEM as 21	Used	09	09_ww
117775	NEM gs 09 21	114281	SIB es 09 23	116166	NEM as 21	Used	09	09_ww
100145	NEM gs 09 21	114281	SIB es 09 23	116166	NEM as 21	Used	09	09_ww
118066	NEM gs 09 21	114281	SIB es 09 23	116166	NEM as 21	Used	09	09_ww
121096	NEM gs 09 21	114281	SIB es 09 23	116166	NEM as 21	Used	09	09_ww
118950	NEM gs 09 21	114281	SIB es 09 23	116166	NEM as 21	Used	09	09_ww
109077	SIB n 09 23	108477	SIB n 09 23	111625	NEM as 21	Used	09	09_ww
112396	SIB ns 23	108477	SIB n 09 23	111625	NEM as 21	Used	ww	09_ww
114882	SIB n 23	108477	SIB n 09 23	111625	NEM as 21	Used	ww	09_ww
121075	SIB ns 23	108477	SIB n 09 23	111625	NEM as 21	Used	ww	09_ww
105268	SIB n 09 23	108477	SIB n 09 23	111625	NEM as 21	Used	09	09_ww
105266	SIB n 23	108477	SIB n 09 23	111625	NEM as 21	Used	ww	09_ww
119692	SIB ns 23	108477	SIB n 09 23	111625	NEM as 21	Used	ww	09_ww
100057	SIB n s 23	108477	SIB n 09 23	111625	NEM as 21	Used	ww	09_ww
124549	SIB n	102450	SIB n 23	102517	NEM as 21	Excluded	ww	ww_ww
119085	SIB ns 23	102450	SIB n 23	102517	NEM as 21	Excluded	ww	ww_ww
105541	SIB a 24	117417	SIB ny 22	117418	NEM as 21	Excluded	ww	ww_ww
102346	NEM a 21	103457	NEM a	102539	NEM as 21	Excluded	ww	ww_ww
105240	NEM a 21	103457	NEM a	102539	NEM as 21	Excluded	ww	ww_ww
104975	NEM a 21	103457	NEM a	102539	NEM as 21	Excluded	ww	ww_ww
117768	NEM as 21	119107	NEM a	119114	NEM as 21	Excluded	ww	ww_ww
104803	NEM as 21	119107	NEM a	119114	NEM as 21	Excluded	ww	ww_ww
104140	NEM as 21	119107	NEM a	119114	NEM as 21	Excluded	ww	ww_ww
106245	NEM as 21	119107	NEM a	119114	NEM as 21	Excluded	ww	ww_ww
102068	NEM as 21	119107	NEM a	119114	NEM as 21	Excluded	ww	ww_ww
112741	NEM as 09 21	118481	NEM a 03	118482	NEM as 21	Used	09	03_ww
121308	NEM a 21	118116	NEM a 21	110095	NEM as 21	Excluded	ww	ww_ww
118732	NEM a 21	111102	NEM a 21	110095	NEM as 21	Excluded	ww	ww_ww
102788	NEM as 21	108878	NEM a 21	118108	NEm as 21	Excluded	ww	ww_ww
126865	NEM as 21	113973	NEM as 21	113974	NEM as 21	Excluded	ww	ww_ww
126867	NEM as 21	113973	NEM as 21	113974	NEM as 21	Excluded	ww	ww_ww
118352	NEM ns 21	113973	NEM as 21	113974	NEM as 21	Excluded	ww	ww_ww
111871	NEM as 21	109861	NEM as 21	110095	NEM as 21	Excluded	ww	ww_ww
111865	NEM a 21	109861	NEM as 21	110095	NEM as 21	Excluded	ww	ww_ww
121274	NEM as 21	113973	NEM as 21	113974	NEM as 21	Excluded	ww	ww_ww
124444	NEM n 21	112478	NEM n	110413	NEM as 21	Excluded	ww	ww_ww
123866	NEM ns 21	111252	NEM n 09	111129	NEM as 21	Used	ww	09_ww
125468	NEM ns 21	111128	NEM n 21	111129	NEM as 21	Excluded	ww	ww_ww
117364	NEM ns 21	111128	NEM n 21	111129	NEM as 21	Excluded	ww	ww_ww
116248	NEM n 21	104143	NEM n 21	105080	NEM as 21	Excluded	ww	ww_ww
118789	NEM as 21	111128	NEM n 21	111129	NEM as 21	Excluded	ww	ww_ww
122470	NEM a 21	111128	NEM n 21	111129	NEM as 21	Excluded	ww	ww_ww
126805	NEM n 21	111573	NEM n 21	111574	NEM as 21	Excluded	ww	ww_ww
124695	NEM ns 21	111573	NEM n 21	111574	NEM as 21	Excluded	ww	ww_ww
123006	NEM ns 21	111573	NEM n 21	111574	NEM as 21	Excluded	ww	ww_ww
104748	NEM a 21	118110	NEM n 21 09	111574	NEM as 21	Used	ww	09_ww
124435	NEM as 09 21	118110	NEM n 21 09	111574	NEM as 21	Used	09	09_ww
116704	NEM as 21	118110	NEM n 21 09	111574	NEM as 21	Used	ww	09_ww
126270	NEM ns 09 21	110411	SIB ns 03 23	110413	NEM as 21	Used	09	03_ww
109114	NEM a 21 03	117667	NEM a 21	124778	NEM as 21 03	Used	03	ww_03
108936	NEM n 21 03	122629	NEM n 21	122624	NEM as 21 03	Used	03	ww_03
117677	NEM a 21	109583	NEM n 21	124778	NEM as 21 03	Used	ww	ww_03
114710	NEM as 09	109583	NEM n 21	124778	NEM as 21 03	Used	09	ww_03
106294	NEM a 09	109583	NEM n 21	124778	NEM as 21 03	Used	09	ww_03
109466	NEM n 21 03	109583	NEM n 21	124778	NEM as 21 03	Used	03	ww_03
110568	NEM n 21	115061	NEM n 21	123233	NEM as 21 09	Used	ww	ww_09
119620	NEM ns 21	110290	NEM ns 21	115136	NEM ay 09 21	Used	ww	ww_09
107443	NEM n 09 21	119647	NEM ny 21	123377	NEM ay 09 21	Used	09	ww_09
116951	SIB as 09 22	115534	SIB ns 22	121183	NEM ay 09 21	Used	09	ww_09
116723	SIB ny 09 24	114430	SIB ny 22	123933	NEM ay 09 21	Used	09	ww_09
114377	NEM a 21	123956	NEM as 21	123954	NEM ay 21	Excluded	ww	ww_ww
107468	NEM a 21	123956	NEM as 21	123954	NEM ay 21	Excluded	ww	ww_ww
107469	NEM a 21	123956	NEM as 21	123954	NEM ay 21	Excluded	ww	ww_ww
107470	NEM a 21	123956	NEM as 21	123954	NEM ay 21	Excluded	ww	ww_ww
116404	NEM f 09	119210	NEM d 03	119198	NEM ay 21	Used	09	03_ww
106429	NEM f 09	119210	NEM d 03	119198	NEM ay 21	Used	09	03_ww
114416	NEM n 09 21	119203	NEM n 09 21	119198	NEM ay 21	Used	09	09_ww
117847	NEM n 09 21	119203	NEM n 09 21	119198	NEM ay 21	Used	09	09_ww
110452	NEM ay 21	113971	NEM ns 21	127056	NEM ay 21	Excluded	ww	ww_ww
103306	NEM ny 21	127054	NEM ny 21	127055	NEM ay 21	Excluded	ww	ww_ww
112123	SIB ay 23	115541	SIB ny 22	115864	NEM ay 21	Excluded	ww	ww_ww
121908	NEM b	103390	NEM n	103590	NEM b	Excluded	ww	ww_ww
106906	NEM e 21	103457	NEM a	102538	NEM d	Excluded	ww	ww_ww
113020	NEM g 21	103457	NEM a	102538	NEM d	Excluded	ww	ww_ww
102335	NEM d	106508	NEM d	106509	NEM d	Excluded	ww	ww_ww
107842	NEM d	104569	NEM d	104570	NEM d	Excluded	ww	ww_ww
103161	NEM f	100690	NEM n	100691	NEM d	Excluded	ww	ww_ww
107872	NEM f	100280	NEM n	100281	NEM d	Excluded	ww	ww_ww
107874	NEM f 09 21	100280	NEM n	100281	NEM d	Excluded	09	ww_ww
109891	NEM f 21	100781	NEM n	104522	NEM d	Excluded	ww	ww_ww
115689	NEM f	100781	NEM n	104522	NEM d	Excluded	ww	ww_ww
117403	NEM f	100781	NEM n	104522	NEM d	Excluded	ww	ww_ww
102817	NEM g 21	111102	NEM a 21	113494	NEM d	Excluded	ww	ww_ww
102787	NEM gs	111102	NEM a 21	113494	NEM d	Excluded	ww	ww_ww
125738	NEM d	115665	NEM as 21	116529	NEM d	Excluded	ww	ww_ww
125874	NEM e 21	115665	NEM as 21	116529	NEM d	Excluded	ww	ww_ww
125875	NEM e	115665	NEM as 21	116529	NEM d	Excluded	ww	ww_ww
118236	SIB d	116528	SIB d	116529	NEM d	Excluded	ww	ww_ww
120622	SIB d	116528	SIB d	116529	NEM d	Excluded	ww	ww_ww
106541	SIB d	116528	SIB d	116529	NEM d	Excluded	ww	ww_ww
113466	SIB d	114727	SIB d 24	119413	NEM d	Excluded	ww	ww_ww
121351	NEM g	114132	NEM n 21	125655	NEM d 03 21	Used	ww	ww_03
103013	NEM f 09 21	122154	NEM n 21	122153	NEM d 03 21	Used	09	ww_03
125484	NEM d 09	106921	NEM n	105480	NEM d 09	Used	09	ww_09
126857	NEM	116260	NEM as 21	109155	NEM d 09 21	Used	ww	ww_09
115986	NEM ds 09 21	116260	NEM as 21	109155	NEM d 09 21	Used	09	ww_09
118658	NEM d 09 21	120954	NEM n 21	120953	NEM d 09 21	Used	09	ww_09
112136	NEM e 21	100597	NEM n 21	102458	NEM d 09 21	Used	ww	ww_09
103315	SIB	108947	SIB n 09 23	109155	NEM d 09 21	Used	ww	09_09
114857	NEm f 09 21	108947	SIB n 09 23	109155	NEM d 09 21	Used	09	09_09
103721	SIB g 09	108947	SIB n 09 23	109155	NEM d 09 21	Used	09	09_09
102104	NEM d 09 21	111314	SIB n 23	113148	NEM d 09 21	Used	09	ww_09
105487	NEM f 21	105440	NEM a	105447	NEM d 21	Excluded	ww	ww_ww
118319	NEM f 21	105440	NEM a	105447	NEM d 21	Excluded	ww	ww_ww
104796	NEM g 22	105440	NEM a	108594	NEM d 21	Excluded	ww	ww_ww
103746	NEM g 21	105440	NEM a	108594	NEM d 21	Excluded	ww	ww_ww
105085	NEM g 21	105440	NEM a	108594	NEM d 21	Excluded	ww	ww_ww
125004	NEM e 09 21	100985	NEM a 09	100978	NEM d 21	Used	09	09_ww
116958	NEM e 21	100985	NEM a 09	100978	NEM d 21	Used	ww	09_ww
116930	NEM e 21	100985	NEM a 09	100978	NEM d 21	Used	ww	09_ww
126991	NEM e 09 21	100985	NEM a 09	100978	NEM d 21	Used	09	09_ww
112713	NEM d 03 21	109564	NEM a 09 21	109565	NEM d 21	Used	03	09_ww
114799	NEM f	109564	NEM a 09 21	109565	NEM d 21	Used	ww	09_ww
108608	NEM f 21	103329	NEM a 21	103330	NEM d 21	Excluded	ww	ww_ww
108605	NEM f 21	103329	NEM a 21	103330	NEM d 21	Excluded	ww	ww_ww
121099	NEM d 21	103329	NEM a 21	103330	NEM d 21	Excluded	ww	ww_ww
106408	NEM d 21	103329	NEM a 21	103330	NEM d 21	Excluded	ww	ww_ww
106409	NEM d 21	103329	NEM a 21	103330	NEM d 21	Excluded	ww	ww_ww
121502	NEM f 21	103329	NEM a 21	103330	NEM d 21	Excluded	ww	ww_ww
102783	NEM d 21	112771	NEM d 09 21	112772	NEM d 21	Used	ww	09_ww
124527	NEM d 21	109280	NEM d 21	105619	NEM d 21	Excluded	ww	ww_ww
117234	NEM d 21	109280	NEM d 21	105619	NEM d 21	Excluded	ww	ww_ww
104714	NEM d 21	109280	NEM d 21	105619	NEM d 21	Excluded	ww	ww_ww
110110	NEM d 21	109280	NEM d 21	105619	NEM d 21	Excluded	ww	ww_ww
119411	NEM d 21	109280	NEM d 21	105619	NEM d 21	Excluded	ww	ww_ww
103373	NEM d 21	104845	NEM d 21	118730	NEM d 21	Excluded	ww	ww_ww
110480	NEM d 21	119845	NEM e 21	119846	NEM d 21	Excluded	ww	ww_ww
122906	NEM f 21	122217	NEM n	122215	NEM d 21	Excluded	ww	ww_ww
125946	NEM f 21	112717	NEM n 03 21	112718	NEM d 21	Used	ww	03_ww
120854	NEM d 03 21	112717	NEM n 03 21	112718	NEM d 21	Used	03	03_ww
108292	NEM d 21	112717	NEM n 03 21	112718	NEM d 21	Used	ww	03_ww
111228	NEM d 09 21	101017	NEM n 09	100978	NEM d 21	Used	09	09_ww
124305	NEM fs 21	112719	NEM n 21	112718	NEM d 21	Excluded	ww	ww_ww
119047	NEM g 21	107961	NEM n 21	109757	NEM d 21	Excluded	ww	ww_ww
100278	NEM f 21	100598	NEM n 21	100978	NEM d 21	Excluded	ww	ww_ww
104993	NEM g 21 33	112719	NEM n 21	112718	NEM d 21	Excluded	ww	ww_ww
117236	NEM d 21	103861	NEM n 21	108861	NEM d 21	Excluded	ww	ww_ww
126816	NEM d 21	105618	NEM n 21	105619	NEM d 21	Excluded	ww	ww_ww
111664	NEM f 21	105618	NEM n 21	105619	NEM d 21	Excluded	ww	ww_ww
109658	NEM f 21	105618	NEM n 21	105619	NEM d 21	Excluded	ww	ww_ww
109660	NEM d 21	105618	NEM n 21	105619	NEM d 21	Excluded	ww	ww_ww
103758	NEM f 21	116417	NEM ns 21	122426	NEM d 21	Excluded	ww	ww_ww
103771	NEM f 21	123016	NEM ny 21	109279	NEM d 21	Excluded	ww	ww_ww
111027	SIB fs 09 24	108049	SIB a 03 24	105619	NEM d 21	Used	09	03_ww
118826	SIB f 21	110961	SIB a 09	105447	NEM d 21	Used	ww	09_ww
116167	SIB f 09 23	108865	SIB a 09 22	108861	NEM d 21	Used	09	09_ww
120916	NEM e 21	100973	SIB as 23	100978	NEM d 21	Excluded	ww	ww_ww
120918	SIB es 23	100973	SIB as 23	100978	NEM d 21	Excluded	ww	ww_ww
115676	NEM fs 21	108729	SIB as 23	110870	NEM d 21	Excluded	ww	ww_ww
121603	NEM fs 21	108729	SIB as 23	110870	NEM d 21	Excluded	ww	ww_ww
112029	SIB f 23	114582	SIB ay 24	109277	NEM d 21	Excluded	ww	ww_ww
107598	NEM f 09 21	114582	SIB ay 24	109277	NEM d 21	Excluded	09	ww_ww
114142	SIB d 09 23	106727	SIB d 09 23	106721	NEM d 21	Used	09	09_ww
118613	NEM d 09 21	106211	SIB d 09 24	108861	NEM d 21	Used	09	09_ww
122510	NEM d 21	104084	SIB ds 09 23	103330	NEM d 21	Used	ww	09_ww
118963	SIB ds 23	104084	SIB ds 09 23	103330	NEM d 21	Used	ww	09_ww
126166	NEM d 09 21	104084	SIB ds 09 23	103330	NEM d 21	Used	09	09_ww
105975	SIB d 23	104084	SIB ds 09 23	103330	NEM d 21	Used	ww	09_ww
113541	NEM ds 21	104084	SIB ds 09 23	103330	NEM d 21	Used	ww	09_ww
115413	SIB d 21	105446	SIB e 03	105447	NEM d 21	Used	ww	03_ww
117128	SIB d 03 21	116681	SIB e 03 21	105447	NEM d 21	Used	03	03_ww
108098	SIB d 03 21	116681	SIB e 03 21	105447	NEM d 21	Used	03	03_ww
103681	SIB d 21	106278	SIB e 09 24	108594	NEM d 21	Used	ww	09_ww
108504	SIB e 21	106278	SIB e 09 24	108594	NEM d 21	Used	ww	09_ww
119008	NEM d 21	111977	SIB e 24	105619	NEM d 21	Excluded	ww	ww_ww
123331	NEM f 21	117577	SIB n 24	121671	NEM d 21	Excluded	ww	ww_ww
102142	SIB fs 23 09	110816	SIB ns 09	113838	NEM d 21	Used	09	09_ww
102143	SIB fs	110816	SIB ns 09	113838	NEM d 21	Used	ww	09_ww
102149	NEM d 21	118872	SIB ns 09	125186	NEM d 21	Used	ww	09_ww
116667	NEM f 21	106805	SIB ns 24	105619	NEM d 21	Excluded	ww	ww_ww
109388	NEM d 21	102491	XLH o 25 33	102461	NEM d 21	Excluded	ww	ww_ww
103657	NEM g 21	111102	NEM a 21	103334	NEM d 21	Excluded	ww	ww_ww
105356	NEM g 21	118150	NEM n 21	118153	NEM d 21	Excluded	ww	ww_ww
120192	NEM a 21	100681	NEM n 21	103356	NEM d 21	Excluded	ww	ww_ww
116317	NEM d 21	103333	NEM n 21	103334	NEM d 21	Excluded	ww	ww_ww
119090	NEM d 21	103333	NEM n 21	103334	NEM d 21	Excluded	ww	ww_ww
111899	SIB f 09 23	102579	SIB n 23	107124	NEM d 21	Excluded	09	ww_ww
102510	NEM es 09 21	121519	NEM 09 21	119032	NEM ds 09 21	Used	09	09_09
106216	NEM fs 09 21	121519	NEM 09 21	119032	NEM ds 09 21	Used	09	09_09
110680	NEM gs 03 21	119371	NEM as 21	119032	NEM ds 09 21	Used	03	ww_09
106536	NEM fs 02 21	119031	NEM ns 21	119032	NEM ds 09 21	Used	02	ww_09
102316	NEM e 21	105439	NEM e 21	106198	NEM ds 21	Excluded	ww	ww_ww
103782	NEM ds 21	123673	NEM n 21	123674	NEM ds 21	Excluded	ww	ww_ww
111631	NEM fs 03	116687	NEM n 21 03	117243	NEM ds 21	Used	03	03_ww
102162	SIB fs 22	111273	SIB ns 23	110512	NEM ds 21	Excluded	ww	ww_ww
121301	NEM e 21	111273	SIB ns 23	110512	NEM ds 21	Excluded	ww	ww_ww
105663	SIB ds 23	111273	SIB ns 23	110512	NEM ds 21	Excluded	ww	ww_ww
102168	NEM f	111273	SIB ns 23	110512	NEM ds 21	Excluded	ww	ww_ww
118059	SIB d 22	115915	SIB w 64	120664	NEM ds 21	Excluded	ww	white_ww
111731	NEM d	107726	SIB a 21 23	107699	NEM e	Excluded	ww	ww_ww
109298	NEM a 21	107726	SIB a 21 23	107699	NEM e	Excluded	ww	ww_ww
100075	NEM g 03	110455	NEM a	112245	NEM e 09 21	Used	03	ww_09
125088	SIB f 23	119538	SIB ns 09 23	119539	NEM e 09 21	Used	ww	09_09
127455	SIB f 09 23	119538	SIB ns 09 23	119539	NEM e 09 21	Used	09	09_09
101054	NEM g	105440	NEM a	113572	NEM e 21	Excluded	ww	ww_ww
114833	NEM g 21	111990	NEM a 21	117792	NEM e 21	Excluded	ww	ww_ww
109112	NEM e 21	111990	NEM a 21	117792	NEM e 21	Excluded	ww	ww_ww
110840	NEM g 21	111990	NEM a 21	117792	NEM e 21	Excluded	ww	ww_ww
115946	NEM d 21	117791	NEM n	117792	NEM e 21	Excluded	ww	ww_ww
123719	NEM d 09 21	119021	NEM n 09	117792	NEM e 21	Used	09	09_ww
112371	NEM f 03 21	111572	NEM ns 21	122893	NEM e 21 09	Used	03	ww_09
115339	SIB f 23	111536	SIB n 23	111535	NEM e 21	Excluded	ww	ww_ww
121048	SIB f 23	111536	SIB n 23	111535	NEM e 21	Excluded	ww	ww_ww
116031	SIB d 23	111536	SIB n 23	111535	NEM e 21	Excluded	ww	ww_ww
112495	SIB w	116630	NEM n 21	116632	NEM e 21	Excluded	white	ww_ww
109773	SIB x j 25	118672	SIB a 23	118546	NEM e 21	Excluded	ww	ww_ww
117813	SIB fs 09 22	113827	SIB ny 22	113367	NEM es 21 09	Used	09	ww_09
116119	SIB fy 21	113368	SIB ny 22	113367	NEM es 21 09	Used	ww	ww_09
107659	NEM f	117228	NEM a	125342	NEM f	Excluded	ww	ww_ww
122354	NEM n	104360	NEM a	104361	NEM f	Excluded	ww	ww_ww
103052	NEM n	114246	NEM a	111033	NEM f	Excluded	ww	ww_ww
103978	NEM f	114246	NEM a	111033	NEM f	Excluded	ww	ww_ww
105365	NEM n	114246	NEM a	111033	NEM f	Excluded	ww	ww_ww
113815	NEM a 09 21	111077	NEM a 09 21	111078	NEM f	Used	09	09_ww
116453	NEM d(s?) 09 21	111077	NEM a 09 21	111078	NEM f	Used	09	09_ww
108334	NEM n	109746	NEM a 21	111033	NEM f	Excluded	ww	ww_ww
112688	NEM d 21	100178	NEM a 21	103228	NEM f	Excluded	ww	ww_ww
122586	NEM a 21	100178	NEM a 21	103228	NEM f	Excluded	ww	ww_ww
105288	NEM g 21	100178	NEM a 21	103228	NEM f	Excluded	ww	ww_ww
114375	NEM as 21	114721	NEM as 21	114722	NEM f	Excluded	ww	ww_ww
114372	NEM ds 21	114721	NEM as 21	114722	NEM f	Excluded	ww	ww_ww
117138	NEM n 21	118147	NEM as 21	124588	NEM f	Excluded	ww	ww_ww
73319	NEM e	108901	NEM d	108902	NEM f	Excluded	ww	ww_ww
111618	NEM d	108901	NEM d	108902	NEM f	Excluded	ww	ww_ww
102860	NEM f	125260	NEM d	125261	NEM f	Excluded	ww	ww_ww
126291	NEM d	116765	NEM d 21	112243	NEM f	Excluded	ww	ww_ww
125292	NEM g	116765	NEM d 21	112243	NEM f	Excluded	ww	ww_ww
115669	NEM d 21	116765	NEM d 21	112243	NEM f	Excluded	ww	ww_ww
118832	NEM e 21	116765	NEM d 21	112243	NEM f	Excluded	ww	ww_ww
106131	NEM e 21	116765	NEM d 21	112243	NEM f	Excluded	ww	ww_ww
121807	NEM d	100692	NEM d 21	100693	NEM f	Excluded	ww	ww_ww
121742	NEM n 21	120540	NEM ds 09 21	119346	NEM f	Used	ww	09_ww
121743	NEM d 21	120540	NEM ds 09 21	119346	NEM f	Used	ww	09_ww
121744	NEM f 21	120540	NEM ds 09 21	119346	NEM f	Used	ww	09_ww
121745	NEM f 21	120540	NEM ds 09 21	119346	NEM f	Used	ww	09_ww
121741	NEM n 21	120540	NEM ds 09 21	119346	NEM f	Used	ww	09_ww
107502	NEM n 21	122347	NEM e	122348	NEM f	Excluded	ww	ww_ww
123637	NEM n	102934	NEM n	125341	NEM f	Excluded	ww	ww_ww
120939	NEM a	122413	NEM n	122414	NEM f	Excluded	ww	ww_ww
122489	NEM f	112847	NEM n	112849	NEM f	Excluded	ww	ww_ww
119555	NEM f	112847	NEM n	112849	NEM f	Excluded	ww	ww_ww
121208	NEM n 09 21	104627	NEM n	104717	NEM f	Excluded	09	ww_ww
104584	NEM d	118094	NEM n 03	118923	NEM f	Used	ww	03_ww
102539	NEM d 21	109804	NEM n 03 21	109053	NEM f	Used	ww	03_ww
100256	NEM f 21	109804	NEM n 03 21	109053	NEM f	Used	ww	03_ww
123373	NEM d 09 21	109804	NEM n 03 21	109053	NEM f	Used	09	03_ww
115439	NEM f 21	109052	NEM n 09 21	109053	NEM f	Used	ww	09_ww
106029	NEM d 21	107961	NEM n 21	106718	NEM f	Excluded	ww	ww_ww
106910	NEM f 21	115319	NEM n 21	119346	NEM f	Excluded	ww	ww_ww
106920	NEM g 21	115319	NEM n 21	119346	NEM f	Excluded	ww	ww_ww
104858	NEM d 21	115319	NEM n 21	119346	NEM f	Excluded	ww	ww_ww
111848	NEM a 21	115319	NEM n 21	119346	NEM f	Excluded	ww	ww_ww
117908	NEM n 21	103861	NEM n 21	103855	NEM f	Excluded	ww	ww_ww
121526	NEM n 03	126377	NEM ns 09	126383	NEM f	Used	03	09_ww
126021	NEM ds 21	107670	NEM ns 21	111837	NEM f	Excluded	ww	ww_ww
110428	NEM d 21	107670	NEM ns 21	111837	NEM f	Excluded	ww	ww_ww
104810	SIB a 22	103073	SIB e 09 22	103074	NEM f	Used	ww	09_ww
119799	SIB f 09 22	125182	SIB n 03 21	125183	NEM f	Used	09	03_ww
121586	NEM f 21	113533	SIB n 22	112243	NEM f	Excluded	ww	ww_ww
118480	NEM e	103863	SIB n 23	103855	NEM f	Excluded	ww	ww_ww
124905	NEM f 21	103863	SIB n 23	103855	NEM f	Excluded	ww	ww_ww
117916	SIB ns 11	103079	SIB ns 22	103080	NEM f	Excluded	ww	ww_ww
111692	SIB ds 23	106323	SIB ns 23	109558	NEM f	Excluded	ww	ww_ww
117765	NEM f 21	118692	SIB ny 22	119148	NEM f	Excluded	ww	ww_ww
102226	NEM f 21	118692	SIB ny 22	119148	NEM f	Excluded	ww	ww_ww
73673	SIB a	126380	SIB w 62	126379	NEM f	Excluded	ww	white_ww
107274	NEM d	119717	NEM a	107354	NEM f	Excluded	ww	ww_ww
114376	NEM f	115665	NEM as 21	115669	NEM f	Excluded	ww	ww_ww
114291	NEM f 09	104431	NEM d 09 21	106791	NEM f	Used	09	09_ww
125559	NEM g	115668	NEM d 21	115669	NEM f	Excluded	ww	ww_ww
122169	NEM d	115668	NEM d 21	115669	NEM f	Excluded	ww	ww_ww
114129	NEM d 21	102457	NEM e 21	107354	NEM f	Excluded	ww	ww_ww
116820	NEM f 09 21	118063	NEM n 09 21	118126	NEM f	Used	09	09_ww
127335	NEM d	118063	NEM n 09 21	118126	NEM f	Used	ww	09_ww
104987	NEM n	119780	NEM n 21	115669	NEM f	Excluded	ww	ww_ww
115378	NEM n 21	108399	NEM n 21	107354	NEM f	Excluded	ww	ww_ww
102999	NEM d 21	112201	NEM n 21	115669	NEM f	Excluded	ww	ww_ww
103828	NEM n 21	104463	NEM n 21	104464	NEM f	Excluded	ww	ww_ww
117655	NEM f	104463	NEM n 21	104464	NEM f	Excluded	ww	ww_ww
106878	NEM f	104463	NEM n 21	104464	NEM f	Excluded	ww	ww_ww
112094	SIB ds 24	109528	SIB es 02 21	107354	NEM f	Used	ww	02_ww
114026	NEM ds 09 21	109528	SIB es 02 21	107354	NEM f	Used	09	02_ww
116750	SIB f 23	107513	SIB n 09 22	107785	NEM f	Used	ww	09_ww
105878	SIB d 22	116627	SIB n 22	106791	NEM f	Excluded	ww	ww_ww
105207	SIB f 23	107784	SIB n 22	107785	NEM f	Excluded	ww	ww_ww
117589	NEM a	118872	SIB ns 09	118846	NEM f	Used	ww	09_ww
120914	NEM a 09 21	124712	SIB ns 09 23	124713	NEM f	Used	09	09_ww
119633	SIB f 23	114624	SIB ns 23 09	114625	NEM f	Used	ww	09_ww
116511	SIB fs 09	114624	SIB ns 23 09	114625	NEM f	Used	09	09_ww
124151	SIB g 09	114624	SIB ns 23 09	114625	NEM f	Used	09	09_ww
126840	SIB d 23	104356	SIB d 09 22	104461	NEM f	Used	ww	09_ww
122809	SIB n	104460	SIB ns 23	104461	NEM f	Excluded	ww	ww_ww
106255	SIB ns 23	104460	SIB ns 23	104461	NEM f	Excluded	ww	ww_ww
119345	SIB fs 23	104460	SIB ns 23	104461	NEM f	Excluded	ww	ww_ww
107362	NEM es 21 09	119367	SIB es 23	119368	NEM f 09	Used	09	ww_09
107463	NEM d 21	109860	NEM as 21	109863	NEM f 21	Excluded	ww	ww_ww
121175	SIB n 22	108759	SIB n 23	110488	NEM f 21	Excluded	ww	ww_ww
121425	SIB a 23	104970	SIB ns 22	110488	NEM f 21	Excluded	ww	ww_ww
118165	NEM d 21	122316	NEM a 21	122315	NEM f (d?)	Excluded	ww	ww_ww
118653	NEM n 09 21	111336	SIB n 09 24	120976	NEM f 02 21	Used	09	09_02
127172	NEM n	109638	NEM a 03 21	116010	NEM f 03	Used	ww	03_03
127395	NEM e 03 21	116158	NEM ds 21 09	119966	NEM f 03	Excluded	03	09_03
124326	NEM f 03	116158	NEM ds 21 09	119966	NEM f 03	Excluded	03	09_03
125256	NEM f 09 21	111438	NEM e 21	111449	NEM f 03	Used	09	ww_03
100159	NEM e 09 21	111438	NEM e 21	111449	NEM f 03	Used	09	ww_03
100912	NEM e 21	111438	NEM e 21	111449	NEM f 03	Used	ww	ww_03
104688	NEM f 09 21	111438	NEM e 21	111449	NEM f 03	Used	09	ww_03
110481	NEM g	118571	NEM n	116010	NEM f 03	Used	ww	ww_03
127330	SIB d 09	116009	SIB d 22	116010	NEM f 03	Used	09	ww_03
105344	NEM f 09	102504	NEM 09	112657	NEM f 03	Excluded	09	09_03
111353	NEM f 09 21	102504	NEM 09	112657	NEM f 03	Excluded	09	09_03
124020	NEM n	109477	NEM a	109156	NEM f 03	Used	ww	ww_03
107660	NEM d 09 21	106059	NEM d 09 21	109156	NEM f 03	Excluded	09	09_03
118399	NEM d 21	106059	NEM d 09 21	109156	NEM f 03	Excluded	ww	09_03
112022	NEM n	106921	NEM n	112657	NEM f 03	Used	ww	ww_03
120723	NEM d	106921	NEM n	112657	NEM f 03	Used	ww	ww_03
106453	NEM f 09	100487	NEM n 09 21	112657	NEM f 03	Excluded	09	09_03
113218	NEM n	100503	NEM n 09 21	112657	NEM f 03	Excluded	ww	09_03
121626	SIB f	113273	SIB ds 22	109156	NEM f 03	Used	ww	ww_03
123450	NEM f 09	112933	SIB w 61	109156	NEM f 03	Excluded	09	white_03
124560	NEM f 03 21	126831	NEM a 09 21	121866	NEM f 03 21	Excluded	03	09_03
113752	NEM ns 21	111405	NEM as 09 21	127457	NEM f 03 21	Excluded	ww	09_03
126132	NEM g 09 21	114709	NEM e 09 21	113513	NEM f 03 21	Excluded	09	09_03
105075	NEM g 09 21	114709	NEM e 09 21	113513	NEM f 03 21	Excluded	09	09_03
126842	NEM n 21	106398	NEM n 21	106399	NEM f 03 21	Used	ww	ww_03
118220	NEM d 03 21	115537	NEM d 09 21	118685	NEM f 03 21	Excluded	03	09_03
125689	NEM fs 03 21	124853	NEM ns 09 21	118685	NEM f 03 21	Excluded	03	09_03
107158	NEM d 21	108881	NEM 09 21	108607	NEM f 09	Used	ww	09_09
115692	NEM n 21	108881	NEM 09 21	108607	NEM f 09	Used	ww	09_09
103786	NEM n 21	109339	NEM a 09 21	122196	NEM f 09	Used	ww	09_09
118811	NEM n 21	115711	NEM a 09 21	121897	NEM f 09	Used	ww	09_09
121188	NEM n 09	115711	NEM a 09 21	121897	NEM f 09	Used	09	09_09
102644	NEM a 09 21	115711	NEM a 09 21	121897	NEM f 09	Used	09	09_09
108551	NEM g 09	100452	NEM a 21	102362	NEM f 09	Used	09	ww_09
119577	NEM d 09 21	100974	NEM d 21	103455	NEM f 09	Used	09	ww_09
124729	NEM a 09 21	107355	NEM d 21	109892	NEM f 09	Used	09	ww_09
109563	NEM n	104453	NEM n	104454	NEM f 09	Used	ww	ww_09
107863	NEM	104488	NEM n	121320	NEM f 09	Used	ww	ww_09
114665	NEM f 09	116433	NEM n	122195	NEM f 09	Used	09	ww_09
111178	NEM f 09	102506	NEM n	102501	NEM f 09	Used	09	ww_09
105516	NEM d	118549	NEM n	102501	NEM f 09	Used	ww	ww_09
123028	NEM n 21	111392	NEM n 03 21	102501	NEM f 09	Excluded	ww	03_09
118511	NEM n 09	101017	NEM n 09	102480	NEM f 09	Used	09	09_09
113954	NEM f 09 21	116689	NEM n 09 21	115862	NEM f 09	Used	09	09_09
102135	NEM f 09	100503	NEM n 09 21	102362	NEM f 09	Used	09	09_09
123668	NEM n 21	106518	NEM n 09 21	106519	NEM f 09	Used	ww	09_09
124184		100503	NEM n 09 21	102362	NEM f 09	Excluded	unknown	09_09
122186	NEM n 03 21	100503	NEM n 09 21	104527	NEM f 09	Used	03	09_09
118311	NEM n 09 21	100503	NEM n 09 21	102362	NEM f 09	Used	09	09_09
125865	NEM g 09 21	100503	NEM n 09 21	102362	NEM f 09	Used	09	09_09
118313	NEM n 09 21	100503	NEM n 09 21	102362	NEM f 09	Used	09	09_09
118314	NEM n 09	100503	NEM n 09 21	102362	NEM f 09	Used	09	09_09
122130	NEM f 09 21	108585	NEM n 09 21	108059	NEM f 09	Used	09	09_09
121405	NEM f 09	100503	NEM n 09 21	102501	NEM f 09	Used	09	09_09
125309	NEM n 21	100503	NEM n 09 21	102501	NEM f 09	Used	ww	09_09
121133	NEM f 09 21	100503	NEM n 09 21	104527	NEM f 09	Used	09	09_09
111835	NEM d 21	106787	NEM n 21	106790	NEM f 09	Used	ww	ww_09
104774	NEM	114628	NEM n 21	112932	NEM f 09	Used	ww	ww_09
119739	NEM n 03 21	115858	NEM ns 09 21	115862	NEM f 09	Used	03	09_09
123610	NEM n	108362	NEM ns 09 21	108059	NEM f 09	Used	ww	09_09
107981	NEM fs 09 21	108362	NEM ns 09 21	108059	NEM f 09	Used	09	09_09
104963		108362	NEM ns 09 21	108059	NEM f 09	Excluded	unknown	09_09
107982	NEM d 09 21	121138	NEM ns 09 21	121656	NEM f 09	Used	09	09_09
104965	NEM ds 09 21	121138	NEM ns 09 21	121656	NEM f 09	Used	09	09_09
107980	NEM ds 09 21	121138	NEM ns 09 21	121656	NEM f 09	Used	09	09_09
120835	NEM n 21	121138	NEM ns 09 21	121656	NEM f 09	Used	ww	09_09
122886	NEM f 09	121138	NEM ns 09 21	121656	NEM f 09	Used	09	09_09
113286	NEM f 21	121138	NEM ns 09 21	121656	NEM f 09	Used	ww	09_09
117081	NEM f 21	110302	NEM ns 21	108607	NEM f 09	Used	ww	ww_09
127446	NEM fs 09 21	110302	NEM ns 21	108607	NEM f 09	Used	09	ww_09
123463	NEM fs 03 21	120622	NEM ns 21	121628	NEM f 09	Used	03	ww_09
114114	SIB f 09 23	111300	SIB a 24	102480	NEM f 09	Used	09	ww_09
115920	NEM n 09	108172	SIB d 09 23	107018	NEM f 09	Used	09	09_09
114554	SIB n 09 23	109514	SIB d 09 23	107018	NEM f 09	Used	09	09_09
105463	SIB n 09	104610	SIB d 24	107018	NEM f 09	Used	09	ww_09
106704	SIB n 09	104610	SIB d 24	107018	NEM f 09	Used	09	ww_09
119857	SIB d 09 24	104610	SIB d 24	107018	NEM f 09	Used	09	ww_09
123973	SIB ns	106442	SIB ds 23	106439	NEM f 09	Used	ww	ww_09
125483	SIB ds 23	106442	SIB ds 23	106439	NEM f 09	Used	ww	ww_09
122937	SIB f 23	106442	SIB ds 23	106439	NEM f 09	Used	ww	ww_09
112813	SIB d 09 24	111299	SIB e 09 24	102480	NEM f 09	Used	09	09_09
112808	SIB n 24	111299	SIB e 09 24	102480	NEM f 09	Used	ww	09_09
119830	SIB d 23	116502	SIB n 23	116503	NEM f 09	Used	ww	ww_09
106797	SIB f	111653	SIB ns	115330	NEM f 09	Used	ww	ww_09
115568	NEM n 09	111653	SIB ns	115330	NEM f 09	Used	09	ww_09
102145	SIB ds 09	110816	SIB ns 09	112932	NEM f 09	Used	09	09_09
123032	SIB ns	110816	SIB ns 09	112932	NEM f 09	Used	ww	09_09
117941	NEM f 21	107005	SIB ny 23	107018	NEM f 09	Used	ww	ww_09
113359	SIB f 23	107005	SIB ny 23	107018	NEM f 09	Used	ww	ww_09
111112	NEM f 03	100472	NEM n	102509	NEM f 09	Used	03	ww_09
123278	NEM n	100472	NEM n	102509	NEM f 09	Used	ww	ww_09
120866	NEM n	106921	NEM n	104468	NEM f 09	Used	ww	ww_09
102798	NEM d 09 21	104486	NEM a	105762	NEM f 09 21	Used	09	ww_09
103594	NEM a 21	104486	NEM a	105762	NEM f 09 21	Used	ww	ww_09
125025	NEM a 09	114026	NEM a 09	116392	NEM f 09 21	Used	09	09_09
125021	NEM e 09	122786	NEM a 09	122787	NEM f 09 21	Used	09	09_09
125331	NEM d 21	118305	NEM a 09 21	114679	NEM f 09 21	Used	ww	09_09
108589	NEM d 21	118305	NEM a 09 21	114679	NEM f 09 21	Used	ww	09_09
120408	NEM f 09 21	108240	NEM a 21	121151	NEm f 09 21	Used	09	ww_09
115980	NEM fs 21	116099	NEM as 21	115808	NEM f 09 21	Used	ww	ww_09
103576	NEM d 09	100490	NEM d	100488	NEM f 09 21	Used	09	ww_09
118634	NEM d 09 21	119199	NEM d 03 21	119204	NEM f 09 21	Excluded	09	03_09
114835	NEM d 09 21	125717	NEM d 21	125718	NEM f 09 21	Used	09	ww_09
119379	NEM fs 09 21	111110	NEM ds 09 21	114452	NEM f 09 21	Used	09	09_09
124185	NEM d 21	121210	NEM ds 21	121211	NEM f 09 21	Used	ww	ww_09
108100	NEM	122821	NEM e 09	122822	NEM f 09 21	Used	ww	09_09
114493	NEM d 09 21	104775	NEM n	120079	NEM f 09 21	Used	09	ww_09
126634	NEM f 09 21	105482	NEM n	102364	NEM f 09 21	Used	09	ww_09
120749	NEM n 21	112761	NEM n	114679	NEM f 09 21	Used	ww	ww_09
105305	NEM f 21	106915	NEM n	118160	NEM f 09 21	Used	ww	ww_09
105252	NEM n 09	104488	NEM n	104489	NEM f 09 21	Used	09	ww_09
124575	NEM n	106921	NEM n	100488	NEM f 09 21	Used	ww	ww_09
119387	NEM d	100487	NEM n 09 21	100488	NEM f 09 21	Used	ww	09_09
107671	NEM 21	109054	NEM n 21	110100	NEM f 09 21	Used	ww	ww_09
107108	NEM f 21	109054	NEM n 21	110100	NEM f 09 21	Used	ww	ww_09
107909	NEM n 03 21	109054	NEM n 21	110100	NEM f 09 21	Used	03	ww_09
117402	NEM f 21	118461	NEM n 21	119094	NEM f 09 21	Used	ww	ww_09
122248	NEM n 21	123171	NEM n 21	115808	NEM f 09 21	Used	ww	ww_09
117515	NEM n 09 21	123171	NEM n 21	115808	NEM f 09 21	Used	09	ww_09
107979	NEM gs 21	109551	NEM ns 09 21	100185	NEM f 09 21	Used	ww	09_09
125603	NEM ns	118693	NEM ns 21	117344	NEM f 09 21	Used	ww	ww_09
125234	NEM f 09	73549	SIB a 03	102364	NEM f 09 21	Excluded	09	03_09
126611	SIB f 09 22	107644	SIB a 09	107643	NEM f 09 21	Used	09	09_09
109772	SIB g 09 23	107644	SIB a 09	107643	NEM f 09 21	Used	09	09_09
109873	SIB f 09 23	107644	SIB a 09	107643	NEM f 09 21	Used	09	09_09
115796	SIB n 23 09	103180	SIB a 09 23	105762	NEM f 09 21	Used	09	09_09
126710	SIB ds	113560	SIB as 23	116970	NEM f 09 21	Used	ww	ww_09
125688	SIB fs 09 23	113560	SIB as 23	116970	NEM f 09 21	Used	09	ww_09
107305	SIB a 22	123446	SIB ay 24	123561	NEM f 09 21	Used	ww	ww_09
122908	NEM n 09 21	116968	SIB d 09 23	120054	NEM f 09 21	Used	09	09_09
125131	SIB f 09 23	116968	SIB d 09 23	116970	NEM f 09 21	Used	09	09_09
112648	NEM d 09 21	105761	SIB n	105762	NEM f 09 21	Used	09	ww_09
111042	SIB n 09 23	111376	SIB n 22	117347	NEM f 09 21	Used	09	ww_09
106529	SIB n 09	116415	SIB n 22	125277	NEM f 09 21	Used	09	ww_09
116890	SIB ns	104458	SIB ns 23	106652	NEM f 09 21	Used	ww	ww_09
105138	SIB g 09 23	115356	SIB ny 09 24	119094	NEM f 09 21	Used	09	09_09
115330	NEM a 09 21	108394	NEM a 09 21	108395	NEM f 09 21	Used	09	09_09
115362	NEM g 03	111384	NEM a 09 21	113868	NEM f 09 21	Used	03	09_09
103562	NEM gs 09 21	126685	NEM as 09 21	113868	NEM f 09 21	Used	09	09_09
103557	NEM es 09 21	126685	NEM as 09 21	113868	NEM f 09 21	Used	09	09_09
126877	NEM g 21	113867	NEM ns 21	113868	NEM f 09 21	Used	ww	ww_09
110427	NEM f 21	113867	NEM ns 21	113868	NEM f 09 21	Used	ww	ww_09
127016	SIB ds 23	108213	SIB as 23	108395	NEM f 09 21	Used	ww	ww_09
119528	NEM ns 21	124199	SIB ns	124200	NEM f 09 21 (n 21)	Used	ww	ww_09
121509	NEM d 21	112199	NEM a 03 21	121906	NEM f 21	Used	ww	03_ww
126747	SIB a 21 33	106390	NEM a 03 21	109281	NEM f 21	Used	ww	03_ww
104339	NEM a	108140	NEM a 09	106902	NEM f 21	Used	ww	09_ww
118889	NEM f	104637	NEM a 09	104656	NEM f 21	Used	ww	09_ww
117597	NEM d 09 21	115535	NEM a 09 21	115536	NEM f 21	Used	09	09_ww
121101	NEM f 09 21	106431	NEM a 09 21	106432	NEM f 21	Used	09	09_ww
126239	NEM a 09 21	106431	NEM a 09 21	106432	NEM f 21	Used	09	09_ww
124780	NEM n 09 21	116953	NEM a 09 21	116952	NEM f 21	Used	09	09_ww
106367	NEM f 09 21	116953	NEM a 09 21	116952	NEM f 21	Used	09	09_ww
105238	NEM d 21	116953	NEM a 09 21	116952	NEM f 21	Used	ww	09_ww
126846	NEM a	100635	NEM a 09 21	100636	NEM f 21	Used	ww	09_ww
109642	NEM e 21	114107	NEM a 21	109281	NEM f 21	Excluded	ww	ww_ww
122295	NEM gs 09 21	111405	NEM as 09 21	121102	NEM f 21	Used	09	09_ww
118976	NEM d	100490	NEM d	104223	NEM f 21	Excluded	ww	ww_ww
104282	NEM f 09 21	105478	NEM d 09	105479	NEM f 21	Used	09	09_ww
126556	NEM d 09	105478	NEM d 09	105479	NEM f 21	Used	09	09_ww
120179	NEM d	105478	NEM d 09	105479	NEM f 21	Used	ww	09_ww
102333	NEM f	100511	NEM d 21	100517	NEM f 21	Excluded	ww	ww_ww
119743	NEM d 21	100512	NEM d 21	100977	NEM f 21	Excluded	ww	ww_ww
108807	NEM d 21	103224	NEM d 21	105448	NEM f 21	Excluded	ww	ww_ww
122639	NEM d 21	103224	NEM d 21	105448	NEM f 21	Excluded	ww	ww_ww
116649	NEM e 21	103224	NEM d 21	105448	NEM f 21	Excluded	ww	ww_ww
121007	NEM e 21	110119	NEM d 21	110102	NEM f 21	Excluded	ww	ww_ww
120482	NEM d 21	103224	NEM d 21	105448	NEM f 21	Excluded	ww	ww_ww
110404	NEM e 09 21	111075	NEM d(s?) 09 21	112246	NEM f 21	Used	09	09_ww
113150	NEM a	102457	NEM e 21	100631	NEM f 21	Excluded	ww	ww_ww
108323	NEM d	102457	NEM e 21	100631	NEM f 21	Excluded	ww	ww_ww
122028	NEM f 21	102457	NEM e 21	100631	NEM f 21	Excluded	ww	ww_ww
117099	NEM d 21	105800	NEM e 21	105799	NEM f 21	Excluded	ww	ww_ww
103126	NEM f	109758	NEM n	110099	NEM f 21	Excluded	ww	ww_ww
122081	NEM d 21	109758	NEM n	110099	NEM f 21	Excluded	ww	ww_ww
122082	NEM f 21	109758	NEM n	110099	NEM f 21	Excluded	ww	ww_ww
107889	NEM d 21	102737	NEM n	100977	NEM f 21	Excluded	ww	ww_ww
[truncated: 21,906 more rows]

## Sheet: Tables
	Table S1. Distribution of the offspring from selected crosses in FPL database according to proposed geneotypes. Red and cream colorpoints are excluded from this anlysis. Number of 01 x ww crossings unavailable.
		SS		Ss		Ss		ss
	Parents	01 and 02		3		9		ww		Total
		N	%	N	%	N	%	N	%
	09 x 09	17	0.007	130	0.057	1290	0.566	842	0.369	2279
	03 x 03	15	0.097	76	0.494	36	0.234	27	0.175	154
	02 x 09	18	0.254	13	0.183	27	0.38	13	0.183	71
	02 x ww	21	0.137	37	0.242	39	0.255	56	0.366	153
	03 x ww	23	0.016	406	0.28	474	0.327	548	0.378	1451
	09 x ww	9	0.001	135	0.017	3319	0.425	4341	0.556	7804
	SS – homozygote, Ss – heterozygote, ss – without white, 01 – van, 02 – harlequin, 03 – bicolor, 09 – with white, ww – without white
	Table S2. Distribution of the offspring from selected crosses in PawPeds database according to proposed geneotypes. Red and cream colorpoints are excluded from this anlysis.
		SS		Ss		Ss		ss
	Parents	01 and 02		3		9		ww		Total
		N	%	N	%	N	%	N	%
	09 x 09	31	0.013	187	0.081	1521	0.658	571	0.247	2310
	03 x 03	42	0.156	121	0.448	58	0.215	49	0.181	270
	02 x 09	30	0.203	41	0.277	69	0.466	8	0.054	148
	(01 or 02) x ww	39	0.118	93	0.281	158	0.477	41	0.124	331
	03 x ww	49	0.025	524	0.266	615	0.313	780	0.396	1968
	09 x ww	18	0.002	277	0.036	3612	0.469	3788	0.492	7695
